# Supplementary material for: Extreme rainstorms drive exceptional organic carbon export from forested humid-tropical rivers in Puerto Rico
Source: Nat Commun. 2022 Apr 19;13:2058. doi: 10.1038/s41467-022-29618-5 (PMC9018737; doi:10.1038/s41467-022-29618-5)
Supplement: Supplementary file 4 — Supplementary Data 1 [file 41467_2022_29618_MOESM4_ESM.xlsx]

## Sheet: River constituent samples
Supplementary Data 1, Measured river samples from Icacos and Mameyes, displayed in Figure 1, and Supplementary Figures 2 & 3
Number	River	Sample ID	Date	Time	Discharge	Sediment	POC	PN	AlkM*	DOC	Source	Type
						Suspend.	COL or EA	COL or EA	CALC	IR
					m3 s-1	mg L-1	µmol L-1	µmol L-1	µEq L-1	µmol L-1
2180	Mameyes	WB910006	1991-04-03	14:15:00	0.4248	1.366	--	--	829.659	78.9	USGS	Manual
1	Icacos	WB910020	1991-04-15	12:30:00	0.4755	26.31	--	--	376.569	143.3	USGS	Manual
2	Icacos	WB910025	1991-04-16	11:45:00	0.2652	4.728	--	--	341.665	130.2	USGS	Manual
3	Icacos	WB910041	1991-05-14	10:42:00	0.1999	2.762	--	--	399.903	93.2	USGS	Manual
2181	Mameyes	WB910042	1991-05-14	12:00:00	0.4531	2.039	--	--	698.383	97.11	USGS	Manual
2182	Mameyes	WB910043	1991-05-28	11:30:00	0.5947	2.474	--	--	744.498	84.05	USGS	Manual
4	Icacos	WB910044	1991-05-28	13:00:00	0.1812	3.826	--	--	428.628	71.7	USGS	Manual
2183	Mameyes	WB910045	1991-06-10	09:30:00	0.4531	3.113	--	--	704.793	165.3	USGS	Manual
5	Icacos	WB910046	1991-06-10	14:00:00	0.1812	2.901	--	--	--	--	USGS	Manual
2184	Mameyes	WB910047	1991-06-25	10:15:00	0.623	1.825	--	--	774.51	115.8	USGS	Manual
6	Icacos	WB910048	1991-06-25	14:30:00	0.1586	3.273	--	--	434.454	92.94	USGS	Manual
2185	Mameyes	WB910049	1991-07-09	10:00:00	0.5947	--	--	--	821.334	88.59	USGS	Manual
7	Icacos	WB910050	1991-07-09	15:30:00	0.1473	3.017	--	--	430.197	77.3	USGS	Manual
2186	Mameyes	WB910051	1991-07-23	10:20:00	0.5097	--	--	--	904.983	93.63	USGS	Manual
8	Icacos	WB910052	1991-07-23	14:45:00	0.1189	2.566	--	--	456.107	--	USGS	Manual
9	Icacos	WB910054	1991-08-06	11:00:00	0.1245	5.99	--	--	414.679	100.8	USGS	Manual
2187	Mameyes	WB910053	1991-08-06	15:00:00	0.6513	--	--	--	769.109	--	USGS	Manual
2188	Mameyes	WB910057	1991-08-20	12:30:00	0.7079	4.494	--	--	494.419	146.8	USGS	Manual
2189	Mameyes	WB910060	1991-09-17	09:00:00	0.623	--	--	--	765.416	--	USGS	Manual
2190	Mameyes	WB910062	1991-10-01	09:00:00	1.75	7.24	--	--	489.521	301.3	USGS	Manual
10	Icacos	WB910063	1991-10-01	11:15:00	0.2662	16.62	--	--	339.929	272.6	USGS	Manual
2191	Mameyes	WB910064	1991-10-16	10:00:00	0.7805	1.291	--	--	832.065	122.4	USGS	Manual
11	Icacos	WB910065	1991-10-16	12:00:00	0.1749	3.867	--	--	511.207	92.5	USGS	Manual
2192	Mameyes	WB910066	1991-10-28	10:30:00	0.502	1.431	--	--	934.271	98.13	USGS	Manual
12	Icacos	WB910067	1991-10-28	13:50:00	0.1274	2.772	--	--	467.405	95.08	USGS	Manual
13	Icacos	WB910069	1991-11-14	11:15:00	0.1954	5.764	--	--	355.82	97.1	USGS	Manual
2193	Mameyes	WB910070	1991-11-26	09:00:00	1.9	3.446	--	--	687.205	125.5	USGS	Manual
14	Icacos	WB910071	1991-11-26	12:00:00	0.1812	3.219	--	--	385.736	105.8	USGS	Manual
15	Icacos	WB910073	1991-12-11	14:00:00	0.2549	5.329	--	--	373.583	131.1	USGS	Manual
2194	Mameyes	WB910072	1991-12-11	16:15:00	1.026	2.052	--	--	715.643	147	USGS	Manual
2195	Mameyes	WB920001	1992-01-07	12:00:00	1.856	3.265	--	--	475.693	165.8	USGS	Manual
2196	Mameyes	WB920004	1992-01-22	13:15:00	0.8981	1.113	--	--	761.947	111.7	USGS	Manual
16	Icacos	WB920003	1992-01-22	15:00:00	0.1557	3.37	--	--	367.485	82	USGS	Manual
17	Icacos	WB920008	1992-02-05	10:00:00	0.1359	2.865	--	--	393.403	97.5	USGS	Manual
2197	Mameyes	WB920009	1992-02-05	12:00:00	0.9482	3.529	--	--	712.238	160.4	USGS	Manual
2198	Mameyes	WB920010	1992-02-05	12:00:00	0.9482	4	--	--	--	158.6	USGS	Manual
2199	Mameyes	WB920011	1992-02-19	10:00:00	0.7772	1.393	--	--	745.382	103.5	USGS	Manual
18	Icacos	WB920012	1992-02-19	12:30:00	0.1557	5.32	--	--	355.504	179.8	USGS	Manual
2200	Mameyes	WB920016	1992-03-02	10:00:00	0.4848	2.236	--	--	800.836	103.5	USGS	Manual
19	Icacos	WB920017	1992-03-02	11:45:00	0.1189	3.649	--	--	465.941	112.3	USGS	Manual
2201	Mameyes	WB920021	1992-03-18	09:30:00	2.563	43.89	--	--	391.826	410.6	USGS	Manual
20	Icacos	WB920022	1992-03-18	11:30:00	0.6456	35.66	--	--	226.494	421.5	USGS	Manual
2202	Mameyes	WB920026	1992-04-01	09:15:00	0.6524	2.992	--	--	621.254	238.4	USGS	Manual
21	Icacos	WB920027	1992-04-01	11:15:00	0.1104	4.218	--	--	409.602	147	USGS	Manual
22	Icacos	WB920069	1992-04-18	15:27:00	6.28	719.5	2452	129.8	--	--	USGS	Event
23	Icacos	WB920070	1992-04-18	15:32:00	7.996	953	2874	207.7	--	--	USGS	Event
24	Icacos	WB920071	1992-04-18	15:37:00	9.331	1052	3443	195.1	--	--	USGS	Event
25	Icacos	WB920072	1992-04-18	15:42:00	10.38	1361	5349	286.8	--	--	USGS	Event
26	Icacos	WB920073	1992-04-18	15:47:00	10.96	1075	4622	250.2	--	--	USGS	Event
27	Icacos	WB920074	1992-04-18	15:57:00	10.96	1222	--	--	--	--	USGS	Event
28	Icacos	WB920075	1992-04-18	16:07:00	10.96	1173	5395	294.9	--	--	USGS	Event
29	Icacos	WB920076	1992-04-18	16:17:00	10.84	1228	4802	254.1	--	--	USGS	Event
30	Icacos	WB920077	1992-04-18	16:27:00	10.49	1224	5082	276.9	--	--	USGS	Event
31	Icacos	WB920078	1992-04-18	16:37:00	9.65	949.9	--	--	--	--	USGS	Event
32	Icacos	WB920079	1992-04-18	16:47:00	8.429	742.3	3189	169.9	--	--	USGS	Event
2203	Mameyes	WB920031	1992-04-29	09:30:00	0.5196	0.6333	--	--	800.157	90.96	USGS	Manual
33	Icacos	WB920032	1992-04-29	11:15:00	0.2096	--	3189	169.9	387.974	64.68	USGS	Manual
34	Icacos	WB920080	1992-05-01	19:27:00	7.324	1186	--	--	--	--	USGS	Event
35	Icacos	WB920081	1992-05-01	19:42:00	10.94	1460	4753	258.7	--	--	USGS	Event
36	Icacos	WB920082	1992-05-01	19:52:00	11.98	1201	6226	338.8	--	--	USGS	Event
37	Icacos	WB920083	1992-05-02	00:23:00	7.529	384.6	624	45.71	--	--	USGS	Event
38	Icacos	WB920084	1992-05-02	00:38:00	6.946	325.1	--	--	--	--	USGS	Event
39	Icacos	WB920085	1992-05-06	05:51:00	13.35	2586	--	--	--	--	USGS	Event
2204	Mameyes	WB920052	1992-05-13	10:15:00	0.9739	1.187	--	--	724.551	75.78	USGS	Manual
40	Icacos	WB920054	1992-05-13	13:45:00	0.2832	--	--	--	347.057	76.77	USGS	Manual
41	Icacos	WB920106	1992-05-16	11:17:00	4.069	1414	--	--	--	--	USGS	Event
42	Icacos	WB920107	1992-05-16	11:22:00	6.922	2266	--	--	--	--	USGS	Event
43	Icacos	WB920108	1992-05-16	11:27:00	9.786	2078	--	--	--	--	USGS	Event
44	Icacos	WB920109	1992-05-16	11:32:00	11.89	1772	--	--	--	--	USGS	Event
45	Icacos	WB920110	1992-05-16	11:37:00	12.86	3549	--	--	--	--	USGS	Event
2205	Mameyes	WB921049	1992-05-16	11:38:00	7.654	379.4	--	--	--	--	USGS	Event
46	Icacos	WB920111	1992-05-16	11:42:00	13.27	1420	--	--	--	--	USGS	Event
2206	Mameyes	WB921050	1992-05-16	11:43:00	11.85	535.6	--	--	--	--	USGS	Event
47	Icacos	WB920112	1992-05-16	11:47:00	13.18	1328	--	--	--	--	USGS	Event
2207	Mameyes	WB921051	1992-05-16	11:48:00	13.18	540.6	--	--	--	--	USGS	Event
2208	Mameyes	WB921052	1992-05-16	11:53:00	13.18	536.4	--	--	--	--	USGS	Event
48	Icacos	WB920113	1992-05-16	11:58:00	11.94	1373	--	--	--	--	USGS	Event
49	Icacos	WB920114	1992-05-16	11:58:00	11.94	1335	--	--	--	--	USGS	Event
2209	Mameyes	WB921053	1992-05-16	11:58:00	30.84	509.9	--	--	--	--	USGS	Event
2210	Mameyes	WB921054	1992-05-16	12:08:00	39.92	399.5	--	--	--	--	USGS	Event
50	Icacos	WB920115	1992-05-16	12:09:00	11.07	1117	--	--	--	--	USGS	Event
2211	Mameyes	WB921055	1992-05-16	12:18:00	33.66	308.8	--	--	--	--	USGS	Event
51	Icacos	WB920116	1992-05-16	12:19:00	10.24	958.6	--	--	--	--	USGS	Event
52	Icacos	WB920117	1992-05-16	12:19:00	10.24	997.3	--	--	--	--	USGS	Event
2212	Mameyes	WB921056	1992-05-16	12:28:00	27.42	241.3	--	--	--	--	USGS	Event
53	Icacos	WB920118	1992-05-16	12:30:00	8.949	1011	--	--	--	--	USGS	Event
2213	Mameyes	WB921057	1992-05-16	12:38:00	23.37	198.6	--	--	--	--	USGS	Event
54	Icacos	WB920119	1992-05-16	12:40:00	7.735	489.5	--	--	--	--	USGS	Event
2214	Mameyes	WB921058	1992-05-16	12:48:00	18.25	183.6	--	--	--	--	USGS	Event
2215	Mameyes	WB921059	1992-05-16	12:58:00	16.04	162.2	--	--	--	--	USGS	Event
2216	Mameyes	WB921060	1992-05-16	13:13:00	14.8	144.8	--	--	--	--	USGS	Event
2217	Mameyes	WB921061	1992-05-16	13:28:00	12.69	114	--	--	--	--	USGS	Event
2218	Mameyes	WB921062	1992-05-16	13:43:00	11.22	84.74	--	--	--	--	USGS	Event
2219	Mameyes	WB921063	1992-05-16	13:58:00	10.15	66.52	--	--	--	--	USGS	Event
2220	Mameyes	WB921064	1992-05-16	14:18:00	8.542	57.82	--	--	--	--	USGS	Event
2221	Mameyes	WB921065	1992-05-16	14:38:00	7.706	63.03	--	--	--	--	USGS	Event
2222	Mameyes	WB921067	1992-05-18	09:06:00	0.8981	1.773	--	--	--	--	USGS	Manual
55	Icacos	WB921066	1992-05-18	16:01:00	0.2775	3.854	--	--	--	--	USGS	Manual
56	Icacos	WB921081	1992-05-23	02:47:00	1.131	225	--	--	--	--	USGS	Event
57	Icacos	WB921082	1992-05-23	02:52:00	1.268	213	--	--	--	--	USGS	Event
58	Icacos	WB921083	1992-05-23	02:57:00	1.4	213.8	--	--	--	--	USGS	Event
59	Icacos	WB921084	1992-05-23	03:02:00	1.5	213.7	--	--	--	--	USGS	Event
60	Icacos	WB921085	1992-05-23	03:12:00	1.64	205.5	--	--	--	--	USGS	Event
61	Icacos	WB921086	1992-05-23	03:22:00	1.96	232	--	--	--	--	USGS	Event
62	Icacos	WB921087	1992-05-23	03:32:00	2.429	338.2	--	--	--	--	USGS	Event
63	Icacos	WB921088	1992-05-23	03:42:00	2.92	394.3	--	--	--	--	USGS	Event
64	Icacos	WB921089	1992-05-23	03:52:00	3.03	389.2	--	--	--	--	USGS	Event
65	Icacos	WB921090	1992-05-23	04:02:00	2.99	372.7	--	--	--	--	USGS	Event
66	Icacos	WB921091	1992-05-23	04:17:00	2.589	248	--	--	--	--	USGS	Event
67	Icacos	WB921092	1992-05-23	04:32:00	2.285	217.9	--	--	--	--	USGS	Event
2223	Mameyes	WB921100	1992-05-23	04:34:00	6.281	32.31	--	--	--	--	USGS	Event
2224	Mameyes	WB921101	1992-05-23	04:41:00	6.476	35.38	--	--	--	--	USGS	Event
2225	Mameyes	WB921102	1992-05-23	04:44:00	7.152	34.58	--	--	--	--	USGS	Event
68	Icacos	WB921093	1992-05-23	04:47:00	1.994	166.4	--	--	--	--	USGS	Event
2226	Mameyes	WB921103	1992-05-23	04:49:00	7.494	31.02	--	--	--	--	USGS	Event
2227	Mameyes	WB921104	1992-05-23	04:54:00	7.6	30.54	--	--	--	--	USGS	Event
69	Icacos	WB921094	1992-05-23	05:02:00	1.662	176.4	--	--	--	--	USGS	Event
2228	Mameyes	WB921105	1992-05-23	05:04:00	7.763	26.23	--	--	--	--	USGS	Event
2229	Mameyes	WB921106	1992-05-23	05:14:00	7.763	33.67	--	--	--	--	USGS	Event
70	Icacos	WB921095	1992-05-23	05:22:00	1.32	134.6	--	--	--	--	USGS	Event
2230	Mameyes	WB921107	1992-05-23	05:24:00	8.066	26.2	--	--	--	--	USGS	Event
2231	Mameyes	WB921108	1992-05-23	05:34:00	8.23	33.12	--	--	--	--	USGS	Event
71	Icacos	WB921096	1992-05-23	05:42:00	1.048	112.8	--	--	--	--	USGS	Event
2232	Mameyes	WB921109	1992-05-23	05:44:00	8.113	36.23	--	--	--	--	USGS	Event
2233	Mameyes	WB921110	1992-05-23	05:54:00	7.848	33.97	--	--	--	--	USGS	Event
2234	Mameyes	WB921111	1992-05-23	06:09:00	7.295	36.15	--	--	--	--	USGS	Event
2235	Mameyes	WB921112	1992-05-23	08:24:00	6.878	65.06	--	--	--	--	USGS	Event
2236	Mameyes	WB921113	1992-05-23	08:40:00	7.17	66.47	--	--	--	--	USGS	Event
72	Icacos	WB920097	1992-05-23	08:45:00	0.9346	58.04	70.8	4.11	231.034	557	USGS	Manual
2237	Mameyes	WB921114	1992-05-23	08:55:00	7.17	52.42	--	--	--	--	USGS	Event
2238	Mameyes	WB921115	1992-05-23	09:15:00	7.436	36.8	--	--	--	--	USGS	Event
73	Icacos	WB921097	1992-05-23	09:19:00	0.999	66.67	--	--	--	--	USGS	Event
74	Icacos	WB921098	1992-05-23	09:39:00	0.9867	39.15	--	--	--	--	USGS	Event
2239	Mameyes	WB920099	1992-05-23	09:45:00	6.96	29.39	--	--	351.429	--	USGS	Manual
75	Icacos	WB921099	1992-05-23	13:08:00	1.021	64.33	--	--	--	--	USGS	Event
2240	Mameyes	WB920068	1992-05-28	09:45:00	0.7805	2.039	--	--	628.743	102.9	USGS	Manual
76	Icacos	WB920067	1992-05-28	11:45:00	0.3115	3.534	--	--	347.054	84.14	USGS	Manual
2241	Mameyes	WB921120	1992-05-30	13:42:00	5.182	195.7	--	--	--	--	USGS	Event
2242	Mameyes	WB921121	1992-05-30	13:47:00	6.135	36.91	--	--	--	--	USGS	Event
2243	Mameyes	WB921122	1992-05-30	13:52:00	6.135	33.2	--	--	--	--	USGS	Event
2244	Mameyes	WB921123	1992-05-30	13:57:00	6.097	54.02	--	--	--	--	USGS	Event
2245	Mameyes	WB921124	1992-05-30	14:02:00	6.116	76.89	--	--	--	--	USGS	Event
2246	Mameyes	WB921125	1992-05-30	14:12:00	6.501	141.8	--	--	--	--	USGS	Event
2247	Mameyes	WB921126	1992-05-30	14:22:00	6.173	178.9	--	--	--	--	USGS	Event
77	Icacos	WB921127	1992-05-31	10:44:00	1.006	117.3	--	--	--	--	USGS	Event
78	Icacos	WB921128	1992-05-31	10:54:00	1.048	133.3	--	--	--	--	USGS	Event
79	Icacos	WB921129	1992-05-31	11:04:00	1.045	125.4	--	--	--	--	USGS	Event
80	Icacos	WB921130	1992-05-31	11:14:00	1.023	113.1	--	--	--	--	USGS	Event
2248	Mameyes	WB921142	1992-06-01	11:22:00	4.345	68.07	--	--	--	--	USGS	Event
81	Icacos	WB921131	1992-06-01	13:49:00	1.01	134.6	--	--	--	--	USGS	Event
82	Icacos	WB921132	1992-06-01	14:04:00	1.359	183.1	--	--	--	--	USGS	Event
83	Icacos	WB921133	1992-06-01	14:19:00	1.33	167.9	--	--	--	--	USGS	Event
84	Icacos	WB921134	1992-06-01	14:34:00	1.178	150.1	--	--	--	--	USGS	Event
85	Icacos	WB921135	1992-06-01	14:49:00	1.049	110	--	--	--	--	USGS	Event
86	Icacos	WB921136	1992-06-01	18:52:00	5.291	896.9	--	--	--	--	USGS	Event
87	Icacos	WB921137	1992-06-01	19:12:00	13.8	3086	--	--	--	--	USGS	Event
88	Icacos	WB921138	1992-06-01	19:12:00	13.8	2482	--	--	--	--	USGS	Event
2249	Mameyes	WB921143	1992-06-01	19:25:00	15.41	149.6	--	--	--	--	USGS	Event
2250	Mameyes	WB921144	1992-06-01	19:35:00	21.34	184.5	--	--	--	--	USGS	Event
2251	Mameyes	WB921145	1992-06-01	19:50:00	28.32	298.9	--	--	--	--	USGS	Event
89	Icacos	WB921139	1992-06-01	20:03:00	5.006	784.8	--	--	--	--	USGS	Event
2252	Mameyes	WB921146	1992-06-01	20:05:00	21.41	549.8	--	--	--	--	USGS	Event
2253	Mameyes	WB921147	1992-06-01	20:20:00	17.05	749.2	--	--	--	--	USGS	Event
90	Icacos	WB921140	1992-06-01	20:23:00	3.468	510.8	--	--	--	--	USGS	Event
2254	Mameyes	WB921148	1992-06-01	20:35:00	14.88	579.4	--	--	--	--	USGS	Event
91	Icacos	WB921141	1992-06-01	20:43:00	2.542	304.2	--	--	--	--	USGS	Event
2255	Mameyes	WB921149	1992-06-01	20:55:00	11.13	306.6	--	--	--	--	USGS	Event
2256	Mameyes	WB921150	1992-06-01	21:15:00	8.946	171.5	--	--	--	--	USGS	Event
2257	Mameyes	WB921151	1992-06-01	21:35:00	8.098	115.9	--	--	--	--	USGS	Event
2258	Mameyes	WB921152	1992-06-02	07:10:00	5.522	212.6	--	--	--	--	USGS	Event
2259	Mameyes	WB921153	1992-06-02	07:30:00	27.08	261.6	--	--	--	--	USGS	Event
2260	Mameyes	WB921154	1992-06-02	07:50:00	34.23	275.1	--	--	--	--	USGS	Event
2261	Mameyes	WB921158	1992-06-04	14:30:00	2.86	8.351	--	--	--	--	USGS	Manual
92	Icacos	WB921155	1992-06-04	14:34:00	1.051	55.06	--	--	--	--	USGS	Event
93	Icacos	WB921156	1992-06-04	14:44:00	1.048	73.52	--	--	--	--	USGS	Event
94	Icacos	WB921157	1992-06-04	14:54:00	1.072	77.44	--	--	--	--	USGS	Event
95	Icacos	WB921159	1992-06-06	03:56:00	1.151	166.3	--	--	--	--	USGS	Event
96	Icacos	WB921160	1992-06-06	04:11:00	1.035	384	--	--	--	--	USGS	Event
2262	Mameyes	WB921168	1992-06-06	04:13:00	5.819	50.99	--	--	--	--	USGS	Event
2263	Mameyes	WB921169	1992-06-06	04:23:00	6.428	49.46	--	--	--	--	USGS	Event
97	Icacos	WB921161	1992-06-06	04:26:00	0.8497	506.9	--	--	--	--	USGS	Event
2264	Mameyes	WB921170	1992-06-06	04:33:00	9.649	47.33	--	--	--	--	USGS	Event
98	Icacos	WB921162	1992-06-06	04:41:00	0.7431	511.1	--	--	--	--	USGS	Event
2265	Mameyes	WB921171	1992-06-06	04:43:00	9.432	46.14	--	--	--	--	USGS	Event
2266	Mameyes	WB921172	1992-06-06	04:53:00	9.039	48.91	--	--	--	--	USGS	Event
99	Icacos	WB921163	1992-06-06	04:56:00	0.6761	392.7	--	--	--	--	USGS	Event
2267	Mameyes	WB921173	1992-06-06	05:03:00	8.103	50.09	--	--	--	--	USGS	Event
2268	Mameyes	WB921174	1992-06-06	05:13:00	7.277	48.25	--	--	--	--	USGS	Event
100	Icacos	WB921164	1992-06-06	05:16:00	0.6226	259.3	--	--	--	--	USGS	Event
101	Icacos	WB921165	1992-06-06	05:36:00	0.5825	166.5	--	--	--	--	USGS	Event
102	Icacos	WB921166	1992-06-06	05:56:00	0.5446	132.8	--	--	--	--	USGS	Event
103	Icacos	WB921167	1992-06-06	06:16:00	0.5072	99.03	--	--	--	--	USGS	Event
104	Icacos	WB921180	1992-06-07	14:07:00	2.636	137.8	--	--	--	--	USGS	Event
105	Icacos	WB921181	1992-06-07	14:37:00	1.687	96.56	--	--	--	--	USGS	Event
106	Icacos	WB921182	1992-06-07	15:07:00	1.13	390.4	--	--	--	--	USGS	Event
107	Icacos	WB921183	1992-06-07	15:37:00	0.8827	280.2	--	--	--	--	USGS	Event
108	Icacos	WB921184	1992-06-07	16:07:00	0.7209	401.4	--	--	--	--	USGS	Event
109	Icacos	WB921185	1992-06-07	16:37:00	0.6383	270.7	--	--	--	--	USGS	Event
110	Icacos	WB921186	1992-06-07	17:22:00	0.5533	124.8	--	--	--	--	USGS	Event
2269	Mameyes	WB920100	1992-06-09	09:45:00	0.6729	2.038	--	--	637.237	105.3	USGS	Manual
111	Icacos	WB920098	1992-06-09	12:30:00	0.2831	4.384	--	--	341.592	--	USGS	Manual
2270	Mameyes	WB921187	1992-06-10	08:07:00	4.354	44.89	--	--	--	--	USGS	Event
2271	Mameyes	WB921188	1992-06-10	08:17:00	7.763	51.69	--	--	--	--	USGS	Event
2272	Mameyes	WB921189	1992-06-10	08:27:00	7.955	52.61	--	--	--	--	USGS	Event
2273	Mameyes	WB921190	1992-06-10	08:37:00	7.504	33.65	--	--	--	--	USGS	Event
2274	Mameyes	WB921191	1992-06-10	08:47:00	6.632	36.36	--	--	--	--	USGS	Event
2275	Mameyes	WB921192	1992-06-10	10:44:00	5.984	47.23	--	--	--	--	USGS	Event
2276	Mameyes	WB921193	1992-06-10	15:36:00	9.559	287.8	--	--	--	--	USGS	Event
2277	Mameyes	WB921194	1992-06-10	15:51:00	30.1	390.9	--	--	--	--	USGS	Event
2278	Mameyes	WB921195	1992-06-10	16:06:00	26.79	303.8	--	--	--	--	USGS	Event
2279	Mameyes	WB921196	1992-06-10	16:21:00	22.33	216.9	--	--	--	--	USGS	Event
2280	Mameyes	WB921197	1992-06-10	16:36:00	19.55	177.9	--	--	--	--	USGS	Event
2281	Mameyes	WB921198	1992-06-10	16:56:00	14.22	146.4	--	--	--	--	USGS	Event
2282	Mameyes	WB921199	1992-06-10	17:16:00	10.95	101.3	--	--	--	--	USGS	Event
2283	Mameyes	WB921200	1992-06-10	17:36:00	9.049	83.54	--	--	--	--	USGS	Event
2284	Mameyes	WB921201	1992-06-10	17:56:00	7.351	64.75	--	--	--	--	USGS	Event
2285	Mameyes	WB921203	1992-06-12	15:14:00	5.856	245.7	--	--	--	--	USGS	Event
2286	Mameyes	WB921204	1992-06-12	16:27:00	7.254	129.1	--	--	--	--	USGS	Event
2287	Mameyes	WB920105	1992-07-01	10:30:00	1.223	3.184	--	--	742.269	--	USGS	Manual
112	Icacos	WB920104	1992-07-01	12:00:00	0.2096	3.478	--	--	346.851	57.89	USGS	Manual
113	Icacos	WB921205	1992-07-08	05:35:00	1.094	226.7	--	--	--	--	USGS	Event
114	Icacos	WB921206	1992-07-08	05:45:00	1.473	290.9	--	--	--	--	USGS	Event
115	Icacos	WB921207	1992-07-08	05:55:00	1.919	356	--	--	--	--	USGS	Event
116	Icacos	WB921208	1992-07-08	06:05:00	2.152	418.7	--	--	--	--	USGS	Event
117	Icacos	WB921209	1992-07-08	06:20:00	2.087	356.1	--	--	--	--	USGS	Event
118	Icacos	WB921210	1992-07-08	06:35:00	1.72	251.6	--	--	--	--	USGS	Event
119	Icacos	WB921211	1992-07-08	06:50:00	1.311	221.8	--	--	--	--	USGS	Event
120	Icacos	WB921212	1992-07-08	07:05:00	1.03	142.2	--	--	--	--	USGS	Event
2288	Mameyes	WB920120	1992-07-14	09:45:00	1.496	2.731	--	--	580.274	190.2	USGS	Manual
121	Icacos	WB920121	1992-07-14	14:45:00	0.2365	4.193	--	--	349.693	90.53	USGS	Manual
122	Icacos	WB921213	1992-07-16	23:44:00	1.654	364.4	--	--	--	--	USGS	Event
123	Icacos	WB921214	1992-07-16	23:54:00	2.155	411	--	--	--	--	USGS	Event
124	Icacos	WB921215	1992-07-17	00:04:00	2.437	398.2	--	--	--	--	USGS	Event
125	Icacos	WB921216	1992-07-17	00:14:00	2.545	401.9	--	--	--	--	USGS	Event
126	Icacos	WB921217	1992-07-17	00:29:00	2.531	364.4	--	--	--	--	USGS	Event
127	Icacos	WB921218	1992-07-17	00:44:00	2.235	275.9	--	--	--	--	USGS	Event
128	Icacos	WB921219	1992-07-17	00:59:00	1.785	217.8	--	--	--	--	USGS	Event
129	Icacos	WB921220	1992-07-17	01:14:00	1.434	175.5	--	--	--	--	USGS	Event
130	Icacos	WB921221	1992-07-17	01:29:00	1.252	134.5	--	--	--	--	USGS	Event
131	Icacos	WB921222	1992-07-17	01:44:00	1.246	112.2	--	--	--	--	USGS	Event
132	Icacos	WB921223	1992-07-17	02:04:00	1.379	123.8	--	--	--	--	USGS	Event
133	Icacos	WB921224	1992-07-17	02:24:00	1.238	101.2	--	--	--	--	USGS	Event
134	Icacos	WB921225	1992-07-17	02:44:00	1.058	86.69	--	--	--	--	USGS	Event
2289	Mameyes	WB921239	1992-07-17	07:40:00	10.37	67.1	--	--	--	--	USGS	Event
2290	Mameyes	WB921240	1992-07-17	07:50:00	12.34	127.4	--	--	--	--	USGS	Event
2291	Mameyes	WB921241	1992-07-17	08:00:00	12.76	123	--	--	--	--	USGS	Event
2292	Mameyes	WB921242	1992-07-17	08:10:00	11.81	103	--	--	--	--	USGS	Event
2293	Mameyes	WB921243	1992-07-17	08:20:00	10.81	89.35	--	--	--	--	USGS	Event
2294	Mameyes	WB921244	1992-07-17	08:30:00	9.739	83.18	--	--	--	--	USGS	Event
2295	Mameyes	WB921245	1992-07-17	08:45:00	8.689	73.36	--	--	--	--	USGS	Event
2296	Mameyes	WB921246	1992-07-17	09:00:00	8.013	62.88	--	--	--	--	USGS	Event
2297	Mameyes	WB921247	1992-07-17	09:15:00	7.436	65.67	--	--	--	--	USGS	Event
2298	Mameyes	WB921256	1992-07-22	08:15:00	2.743	4.453	--	--	--	--	USGS	Manual
135	Icacos	WB921255	1992-07-22	10:00:00	0.3115	6.347	--	--	--	--	USGS	Depth integrated
136	Icacos	WB921257	1992-07-24	03:19:00	0.706	147.6	--	--	--	--	USGS	Event
137	Icacos	WB921258	1992-07-24	03:29:00	1.186	221.9	--	--	--	--	USGS	Event
138	Icacos	WB921259	1992-07-24	03:39:00	1.344	271	--	--	--	--	USGS	Event
139	Icacos	WB921261	1992-07-24	03:59:00	1.232	222.7	--	--	--	--	USGS	Event
140	Icacos	WB921262	1992-07-24	04:14:00	1.006	196.1	--	--	--	--	USGS	Event
141	Icacos	WB921263	1992-07-24	04:21:00	0.9163	202.2	--	--	--	--	USGS	Event
142	Icacos	WB921264	1992-07-24	18:48:00	0.9122	90.04	--	--	--	--	USGS	Event
143	Icacos	WB921265	1992-07-24	19:03:00	0.9911	105.6	--	--	--	--	USGS	Event
144	Icacos	WB921266	1992-07-24	19:18:00	0.9799	115.1	--	--	--	--	USGS	Event
145	Icacos	WB921267	1992-07-24	19:32:00	0.8634	111.9	--	--	--	--	USGS	Event
146	Icacos	WB921268	1992-07-25	00:09:00	0.8559	71.05	--	--	--	--	USGS	Event
147	Icacos	WB921269	1992-07-26	21:48:00	0.6771	95.99	--	--	--	--	USGS	Event
148	Icacos	WB921270	1992-07-26	22:08:00	1.161	199.4	--	--	--	--	USGS	Event
149	Icacos	WB921271	1992-07-26	22:28:00	0.9655	165.8	--	--	--	--	USGS	Event
150	Icacos	WB921272	1992-07-26	22:36:00	0.8854	146.8	--	--	--	--	USGS	Event
151	Icacos	WB921273	1992-07-26	22:37:00	0.8764	139.2	--	--	--	--	USGS	Event
152	Icacos	WB920134	1992-07-29	11:59:00	0.2622	3.455	--	--	353.99	104.5	USGS	Manual
2299	Mameyes	WB920135	1992-07-29	11:59:00	1.574	3.605	--	--	532.775	214.5	USGS	Manual
153	Icacos	WB921276	1992-08-05	01:44:00	4.503	1552	--	--	--	--	USGS	Event
154	Icacos	WB921277	1992-08-05	02:04:00	7.136	1661	--	--	--	--	USGS	Event
2300	Mameyes	WB921281	1992-08-05	02:12:00	11.76	511.8	--	--	--	--	USGS	Event
2301	Mameyes	WB921282	1992-08-05	02:22:00	13.94	538.7	--	--	--	--	USGS	Event
2302	Mameyes	WB921283	1992-08-05	02:32:00	27.6	535.7	--	--	--	--	USGS	Event
155	Icacos	WB921278	1992-08-05	02:34:00	6.302	1236	--	--	--	--	USGS	Event
2303	Mameyes	WB921284	1992-08-05	02:42:00	24.79	521.4	--	--	--	--	USGS	Event
2304	Mameyes	WB921285	1992-08-05	02:52:00	20.43	489.3	--	--	--	--	USGS	Event
156	Icacos	WB921279	1992-08-05	03:04:00	4.122	791.1	--	--	--	--	USGS	Event
2305	Mameyes	WB921286	1992-08-05	03:07:00	16.06	430.4	--	--	--	--	USGS	Event
2306	Mameyes	WB921287	1992-08-05	03:22:00	12.29	348.4	--	--	--	--	USGS	Event
157	Icacos	WB921280	1992-08-05	03:34:00	2.235	349.5	--	--	--	--	USGS	Event
2307	Mameyes	WB921288	1992-08-05	03:37:00	10.66	279.9	--	--	--	--	USGS	Event
2308	Mameyes	WB921289	1992-08-05	03:52:00	7.97	224.3	--	--	--	--	USGS	Event
2309	Mameyes	WB921290	1992-08-05	04:07:00	7.071	214.7	--	--	--	--	USGS	Event
2310	Mameyes	WB921291	1992-08-05	17:06:00	11.24	68.87	--	--	--	--	USGS	Event
2311	Mameyes	WB921292	1992-08-05	17:26:00	9.766	152.7	--	--	--	--	USGS	Event
2312	Mameyes	WB921293	1992-08-05	17:46:00	8.533	147.6	--	--	--	--	USGS	Event
2313	Mameyes	WB921294	1992-08-05	18:06:00	7.353	54.54	--	--	--	--	USGS	Event
2314	Mameyes	WB921295	1992-08-05	22:22:00	7.788	109	--	--	--	--	USGS	Event
2315	Mameyes	WB921296	1992-08-05	22:52:00	11.33	78.48	--	--	--	--	USGS	Event
2316	Mameyes	WB921297	1992-08-05	23:52:00	14.86	79.66	--	--	--	--	USGS	Event
158	Icacos	WB921299	1992-08-06	11:20:00	0.3105	12.39	--	--	--	--	USGS	Depth integrated
2317	Mameyes	WB921300	1992-08-06	13:52:00	1.644	3.019	--	--	--	--	USGS	Manual
2318	Mameyes	WB920149	1992-08-12	10:00:00	1.545	4.489	--	--	515.951	181.6	USGS	Manual
159	Icacos	WB920148	1992-08-12	15:45:00	0.1489	8.026	--	--	325.235	102.5	USGS	Manual
160	Icacos	WB921302	1992-08-14	14:44:00	0.9904	88.27	--	--	--	--	USGS	Event
161	Icacos	WB921303	1992-08-14	14:54:00	0.9514	75.71	--	--	--	--	USGS	Event
162	Icacos	WB921317	1992-08-14	14:55:00	0.9445	44.36	--	--	--	--	USGS	Depth integrated
163	Icacos	WB921304	1992-08-14	15:04:00	0.847	68.57	--	--	--	--	USGS	Event
164	Icacos	WB921318	1992-08-14	15:06:00	0.8361	73.9	--	--	--	--	USGS	Depth integrated
165	Icacos	WB921305	1992-08-14	15:06:00	0.8361	67.63	--	--	--	--	USGS	Event
166	Icacos	WB921319	1992-08-14	15:10:00	0.8129	70.62	--	--	--	--	USGS	Depth integrated
167	Icacos	WB921320	1992-08-14	15:15:00	0.7832	73.16	--	--	--	--	USGS	Depth integrated
168	Icacos	WB921306	1992-08-14	16:07:00	0.8859	134.9	--	--	--	--	USGS	Event
169	Icacos	WB921307	1992-08-14	16:17:00	1.223	206.5	--	--	--	--	USGS	Event
170	Icacos	WB921308	1992-08-14	16:32:00	1.814	226	--	--	--	--	USGS	Event
171	Icacos	WB921309	1992-08-14	16:47:00	1.846	179.8	--	--	--	--	USGS	Event
172	Icacos	WB921310	1992-08-14	17:02:00	1.869	185.5	--	--	--	--	USGS	Event
173	Icacos	WB921311	1992-08-14	17:17:00	1.855	237.1	--	--	--	--	USGS	Event
174	Icacos	WB921312	1992-08-14	17:32:00	1.661	208.4	--	--	--	--	USGS	Event
175	Icacos	WB921313	1992-08-14	17:47:00	1.354	163.1	--	--	--	--	USGS	Event
176	Icacos	WB921314	1992-08-14	18:07:00	1.047	132.3	--	--	--	--	USGS	Event
177	Icacos	WB921315	1992-08-14	18:27:00	0.8585	113.3	--	--	--	--	USGS	Event
178	Icacos	WB921316	1992-08-14	18:33:00	0.8091	110.6	--	--	--	--	USGS	Event
179	Icacos	WB921322	1992-08-20	10:17:00	0.4065	24.26	--	--	--	--	USGS	Manual
2319	Mameyes	WB921323	1992-08-20	13:09:00	0.9665	4.603	--	--	--	--	USGS	Manual
2320	Mameyes	WB920163	1992-08-26	09:00:00	0.5539	2.105	--	--	762.542	128.4	USGS	Manual
180	Icacos	WB920161	1992-08-26	11:00:00	0.2237	4.183	--	--	398.171	97.28	USGS	Manual
181	Icacos	WB921335	1992-08-31	00:46:00	0.8257	94.02	--	--	--	--	USGS	Event
182	Icacos	WB921336	1992-08-31	01:01:00	1.21	157.1	--	--	--	--	USGS	Event
183	Icacos	WB921337	1992-08-31	01:16:00	1.96	244	--	--	--	--	USGS	Event
184	Icacos	WB921338	1992-08-31	01:31:00	2.28	338.9	--	--	--	--	USGS	Event
2321	Mameyes	WB921348	1992-08-31	01:33:00	2.954	70.5	--	--	--	--	USGS	Manual
185	Icacos	WB921339	1992-08-31	01:46:00	2.304	342.8	--	--	--	--	USGS	Event
186	Icacos	WB921340	1992-08-31	02:06:00	1.783	246.9	--	--	--	--	USGS	Event
187	Icacos	WB921341	1992-08-31	02:26:00	1.538	200.9	--	--	--	--	USGS	Event
188	Icacos	WB921342	1992-08-31	02:46:00	1.532	174.9	--	--	--	--	USGS	Event
189	Icacos	WB921343	1992-08-31	03:06:00	1.586	136.6	--	--	--	--	USGS	Event
190	Icacos	WB921344	1992-08-31	03:26:00	1.442	114.1	--	--	--	--	USGS	Event
191	Icacos	WB921345	1992-08-31	03:46:00	1.298	99.18	--	--	--	--	USGS	Event
192	Icacos	WB921346	1992-08-31	04:16:00	1.064	83.03	--	--	--	--	USGS	Event
193	Icacos	WB921347	1992-08-31	04:42:00	0.8259	56.77	--	--	--	--	USGS	Event
194	Icacos	WB921349	1992-09-04	14:52:00	0.6181	98.6	--	--	--	--	USGS	Event
195	Icacos	WB921350	1992-09-04	15:22:00	0.8589	99.91	--	--	--	--	USGS	Event
196	Icacos	WB921351	1992-09-04	15:52:00	0.8749	80.91	--	--	--	--	USGS	Event
197	Icacos	WB921352	1992-09-04	16:21:00	0.8068	72.57	--	--	--	--	USGS	Event
198	Icacos	WB921353	1992-09-04	16:23:00	0.7972	61.05	--	--	--	--	USGS	Event
199	Icacos	WB921354	1992-09-05	18:09:00	1.007	145.7	--	--	--	--	USGS	Event
200	Icacos	WB921355	1992-09-09	03:43:00	0.9061	117.7	--	--	--	--	USGS	Event
201	Icacos	WB921356	1992-09-09	03:54:00	0.8134	119.8	--	--	--	--	USGS	Event
2322	Mameyes	WB921357	1992-09-11	09:47:00	1.577	10.46	--	--	--	--	USGS	Manual
2323	Mameyes	WB921358	1992-09-15	10:29:00	0.9482	5.1	--	--	--	--	USGS	Manual
202	Icacos	WB921359	1992-09-16	02:44:00	0.7824	320.2	--	--	--	--	USGS	Event
203	Icacos	WB921360	1992-09-16	02:59:00	1.762	462.4	--	--	--	--	USGS	Event
204	Icacos	WB921361	1992-09-16	03:14:00	1.841	390.9	--	--	--	--	USGS	Event
205	Icacos	WB921362	1992-09-16	03:29:00	1.681	312	--	--	--	--	USGS	Event
206	Icacos	WB921363	1992-09-16	03:44:00	1.671	278.7	--	--	--	--	USGS	Event
207	Icacos	WB921364	1992-09-16	04:04:00	1.508	277	--	--	--	--	USGS	Event
208	Icacos	WB921365	1992-09-16	04:24:00	1.259	202	--	--	--	--	USGS	Event
209	Icacos	WB921366	1992-09-16	04:44:00	0.9763	180.3	--	--	--	--	USGS	Event
210	Icacos	WB921367	1992-09-16	04:56:00	0.8857	137	--	--	--	--	USGS	Event
2324	Mameyes	WB921372	1992-09-17	19:58:00	5.849	153.1	--	--	--	--	USGS	Event
2325	Mameyes	WB921373	1992-09-17	20:13:00	7.756	175	--	--	--	--	USGS	Event
2326	Mameyes	WB921374	1992-09-17	20:28:00	10.15	248.5	--	--	--	--	USGS	Event
211	Icacos	WB921368	1992-09-17	20:39:00	0.9363	84.21	--	--	--	--	USGS	Event
2327	Mameyes	WB921375	1992-09-17	20:43:00	9.75	186.5	--	--	--	--	USGS	Event
2328	Mameyes	WB921376	1992-09-17	20:58:00	8.446	163.2	--	--	--	--	USGS	Event
212	Icacos	WB921369	1992-09-17	20:59:00	1.104	108.1	--	--	--	--	USGS	Event
2329	Mameyes	WB921377	1992-09-17	21:18:00	6.984	147.1	--	--	--	--	USGS	Event
213	Icacos	WB921370	1992-09-17	21:19:00	1.039	96.77	--	--	--	--	USGS	Event
214	Icacos	WB921371	1992-09-17	21:35:00	0.8491	84.85	--	--	--	--	USGS	Event
2330	Mameyes	WB921378	1992-09-17	21:38:00	6.097	139.2	--	--	--	--	USGS	Event
215	Icacos	WB921380	1992-09-18	22:33:00	0.9797	119.7	--	--	--	--	USGS	Event
216	Icacos	WB921381	1992-09-18	23:03:00	1.048	92.02	--	--	--	--	USGS	Event
217	Icacos	WB921382	1992-09-18	23:33:00	1.027	84.94	--	--	--	--	USGS	Event
218	Icacos	WB921383	1992-09-18	23:50:00	0.8434	76.88	--	--	--	--	USGS	Event
219	Icacos	WB921384	1992-09-19	00:05:00	0.7405	63.99	--	--	--	--	USGS	Event
220	Icacos	WB921385	1992-09-19	00:50:00	0.5444	66.03	--	--	--	--	USGS	Event
221	Icacos	WB921386	1992-09-20	01:19:00	0.8638	58.51	--	--	--	--	USGS	Event
222	Icacos	WB920186	1992-09-20	13:21:00	2.649	459.4	--	--	--	--	USGS	Event
223	Icacos	WB920187	1992-09-20	14:06:00	9.053	1347	--	--	--	--	USGS	Event
224	Icacos	WB920188	1992-09-20	14:51:00	5.477	790.8	--	--	--	--	USGS	Event
225	Icacos	WB920189	1992-09-20	15:36:00	2.103	326	--	--	--	--	USGS	Event
2331	Mameyes	WB921387	1992-09-21	03:41:00	12.3	364.2	--	--	--	--	USGS	Event
2332	Mameyes	WB921388	1992-09-21	04:26:00	12.95	180.5	--	--	--	--	USGS	Event
2333	Mameyes	WB921389	1992-09-21	05:11:00	8.002	92.77	--	--	--	--	USGS	Event
2334	Mameyes	WB921390	1992-09-21	06:11:00	6.428	50.5	--	--	--	--	USGS	Event
226	Icacos	WB920175	1992-09-22	11:30:00	0.2551	10.27	--	--	322.042	117.1	USGS	Manual
227	Icacos	WB921392	1992-09-22	12:52:00	0.3185	37.51	--	--	--	--	USGS	Manual
2335	Mameyes	WB920176	1992-09-22	14:50:00	1.08	3.044	--	--	546.178	106.1	USGS	Manual
2336	Mameyes	WB921393	1992-09-22	15:20:00	1.08	3.416	--	--	--	--	USGS	Depth integrated
228	Icacos	WB921394	1992-09-23	04:44:00	0.8213	63.92	--	--	--	--	USGS	Event
229	Icacos	WB921395	1992-09-23	05:04:00	0.9628	66.45	--	--	--	--	USGS	Event
230	Icacos	WB921396	1992-09-23	05:14:00	0.9628	77.7	--	--	--	--	USGS	Event
231	Icacos	WB921397	1992-09-23	05:34:00	0.9248	70.56	--	--	--	--	USGS	Event
232	Icacos	WB921398	1992-09-23	05:38:00	0.842	70.12	--	--	--	--	USGS	Event
233	Icacos	WB921399	1992-09-23	19:00:00	1.218	172.1	--	--	--	--	USGS	Event
234	Icacos	WB921400	1992-09-23	19:20:00	1.199	133.4	--	--	--	--	USGS	Event
235	Icacos	WB921401	1992-09-23	19:40:00	0.9943	121.9	--	--	--	--	USGS	Event
236	Icacos	WB921402	1992-09-23	20:00:00	0.9061	90.86	--	--	--	--	USGS	Event
237	Icacos	WB921403	1992-09-23	20:20:00	0.855	78.08	--	--	--	--	USGS	Event
238	Icacos	WB921404	1992-09-23	20:40:00	0.7841	64.07	--	--	--	--	USGS	Event
239	Icacos	WB921405	1992-09-23	20:41:00	0.7804	60.34	--	--	--	--	USGS	Event
2337	Mameyes	WB921412	1992-09-28	09:09:00	0.6936	2.4	--	--	--	--	USGS	Depth integrated
240	Icacos	WB921414	1992-09-30	13:48:00	1.241	320.2	--	--	--	--	USGS	Event
241	Icacos	WB921423	1992-09-30	13:49:00	1.246	366.8	--	--	--	--	USGS	Depth integrated
242	Icacos	WB921415	1992-09-30	13:53:00	1.246	276.1	--	--	--	--	USGS	Event
243	Icacos	WB921424	1992-09-30	13:57:00	1.246	212.1	--	--	--	--	USGS	Depth integrated
244	Icacos	WB921416	1992-09-30	13:58:00	1.246	251.7	--	--	--	--	USGS	Event
245	Icacos	WB921425	1992-09-30	13:59:00	1.246	202.6	--	--	--	--	USGS	Depth integrated
246	Icacos	WB921426	1992-09-30	14:01:00	1.246	196.8	--	--	--	--	USGS	Depth integrated
247	Icacos	WB921417	1992-09-30	14:03:00	1.246	219.3	--	--	--	--	USGS	Event
248	Icacos	WB921427	1992-09-30	14:04:00	1.246	188.1	--	--	--	--	USGS	Depth integrated
249	Icacos	WB921428	1992-09-30	14:05:00	1.246	172.2	--	--	--	--	USGS	Depth integrated
250	Icacos	WB921418	1992-09-30	14:08:00	1.246	188.3	--	--	--	--	USGS	Event
251	Icacos	WB921419	1992-09-30	14:13:00	1.231	179.9	--	--	--	--	USGS	Event
252	Icacos	WB921420	1992-09-30	14:26:00	1.034	149.6	--	--	--	--	USGS	Event
253	Icacos	WB921421	1992-09-30	14:31:00	0.9514	130.2	--	--	--	--	USGS	Event
254	Icacos	WB921422	1992-09-30	14:36:00	0.9029	114.2	--	--	--	--	USGS	Event
2338	Mameyes	WB921429	1992-10-06	14:57:00	4.026	183.7	--	--	--	--	USGS	Event
2339	Mameyes	WB921430	1992-10-06	15:12:00	6.079	164.4	--	--	--	--	USGS	Event
2340	Mameyes	WB921431	1992-10-06	15:27:00	6.555	167.4	--	--	--	--	USGS	Event
2341	Mameyes	WB921432	1992-10-06	15:42:00	5.976	162.1	--	--	--	--	USGS	Event
2342	Mameyes	WB921435	1992-10-07	09:10:00	0.7929	5.534	--	--	--	--	USGS	Manual
2343	Mameyes	WB920201	1992-10-07	09:30:00	0.7929	4.162	--	--	614.65	258.2	USGS	Manual
255	Icacos	WB920200	1992-10-07	13:20:00	0.1189	4.308	--	--	400.7	112.7	USGS	Manual
256	Icacos	WB921434	1992-10-07	13:32:00	0.1189	2.558	--	--	--	--	USGS	Depth integrated
2344	Mameyes	WB921436	1992-10-14	09:19:00	0.538	3.003	--	--	--	--	USGS	Depth integrated
257	Icacos	WB921438	1992-10-16	13:25:00	0.1019	3.665	--	--	--	--	USGS	Depth integrated
258	Icacos	WB921439	1992-10-22	17:09:00	0.5554	287.9	--	--	--	--	USGS	Event
259	Icacos	WB921440	1992-10-22	17:14:00	0.7191	267.7	--	--	--	--	USGS	Event
260	Icacos	WB921441	1992-10-22	17:19:00	1.17	322.5	--	--	--	--	USGS	Event
261	Icacos	WB921442	1992-10-22	17:34:00	2.145	466.8	--	--	--	--	USGS	Event
262	Icacos	WB921443	1992-10-22	17:49:00	2.77	556.3	--	--	--	--	USGS	Event
263	Icacos	WB921444	1992-10-22	18:09:00	3.002	513.8	--	--	--	--	USGS	Event
264	Icacos	WB921445	1992-10-22	18:29:00	2.366	382.2	--	--	--	--	USGS	Event
265	Icacos	WB921446	1992-10-22	18:49:00	1.667	250.2	--	--	--	--	USGS	Event
266	Icacos	WB921447	1992-10-22	19:09:00	1.187	185.8	--	--	--	--	USGS	Event
267	Icacos	WB921448	1992-10-22	19:29:00	0.9164	137.7	--	--	--	--	USGS	Event
268	Icacos	WB921455	1992-10-23	14:20:00	0.07065	7.055	--	--	--	--	USGS	Depth integrated
269	Icacos	WB921476	1992-11-02	22:29:00	1.797	467	--	--	--	--	USGS	Event
270	Icacos	WB921477	1992-11-02	22:34:00	2.017	466.5	--	--	--	--	USGS	Event
271	Icacos	WB921478	1992-11-02	22:39:00	2.135	436.7	--	--	--	--	USGS	Event
272	Icacos	WB921479	1992-11-02	22:54:00	2.316	393.6	--	--	--	--	USGS	Event
273	Icacos	WB921480	1992-11-02	23:09:00	2.35	372	--	--	--	--	USGS	Event
274	Icacos	WB921481	1992-11-02	23:29:00	2.061	329	--	--	--	--	USGS	Event
275	Icacos	WB921482	1992-11-02	23:43:00	1.768	258.4	--	--	--	--	USGS	Event
276	Icacos	WB921483	1992-11-03	23:01:00	2.03	157.7	--	--	--	--	USGS	Event
277	Icacos	WB921484	1992-11-03	23:21:00	2.688	242.4	--	--	--	--	USGS	Event
278	Icacos	WB921485	1992-11-03	23:41:00	2.691	248.3	--	--	--	--	USGS	Event
279	Icacos	WB921502	1992-11-04	00:01:00	2.212	220.6	--	--	--	--	USGS	Event
280	Icacos	WB921503	1992-11-04	00:19:00	1.764	156.5	--	--	--	--	USGS	Event
281	Icacos	WB921504	1992-11-04	02:15:00	1.812	132.4	--	--	--	--	USGS	Event
2345	Mameyes	WB921516	1992-11-04	02:23:00	7.854	175.5	--	--	--	--	USGS	Event
2346	Mameyes	WB921517	1992-11-04	02:28:00	9.29	336.3	--	--	--	--	USGS	Event
282	Icacos	WB921505	1992-11-04	02:45:00	4.701	755.8	--	--	--	--	USGS	Event
2347	Mameyes	WB921518	1992-11-04	02:53:00	20.87	394.8	--	--	--	--	USGS	Event
2348	Mameyes	WB921519	1992-11-04	03:13:00	19.55	381	--	--	--	--	USGS	Event
283	Icacos	WB921506	1992-11-04	03:15:00	4.814	748.2	--	--	--	--	USGS	Event
2349	Mameyes	WB921520	1992-11-04	03:33:00	15.77	289	--	--	--	--	USGS	Event
284	Icacos	WB921507	1992-11-04	03:45:00	3.511	390.1	--	--	--	--	USGS	Event
2350	Mameyes	WB921521	1992-11-04	03:53:00	12.41	201.1	--	--	--	--	USGS	Event
285	Icacos	WB921508	1992-11-04	04:15:00	2.407	227.1	--	--	--	--	USGS	Event
2351	Mameyes	WB921522	1992-11-04	04:23:00	8.948	137.2	--	--	--	--	USGS	Event
2352	Mameyes	WB921523	1992-11-04	04:53:00	6.407	101.1	--	--	--	--	USGS	Event
286	Icacos	WB921509	1992-11-04	05:00:00	2.917	221	--	--	--	--	USGS	Event
2353	Mameyes	WB921524	1992-11-04	05:23:00	5.909	79.8	--	--	--	--	USGS	Event
287	Icacos	WB921510	1992-11-04	05:45:00	3.341	210.1	--	--	--	--	USGS	Event
2354	Mameyes	WB921525	1992-11-04	06:08:00	8.909	67.65	--	--	--	--	USGS	Event
288	Icacos	WB921511	1992-11-04	06:30:00	2.209	117.3	--	--	--	--	USGS	Event
2355	Mameyes	WB921526	1992-11-04	06:53:00	7.441	46.65	--	--	--	--	USGS	Event
289	Icacos	WB921512	1992-11-04	06:55:00	1.709	81.7	--	--	--	--	USGS	Event
290	Icacos	WB921513	1992-11-04	06:56:00	1.695	72.72	--	--	--	--	USGS	Event
291	Icacos	WB921514	1992-11-04	08:56:00	2.681	186.7	--	--	--	--	USGS	Event
292	Icacos	WB921515	1992-11-04	09:41:00	2.353	175.1	--	--	--	--	USGS	Event
2356	Mameyes	WB920300	1992-11-04	12:40:00	11.44	787.4	--	--	--	--	USGS	Event
2357	Mameyes	WB920301	1992-11-04	12:50:00	44.17	1001	--	--	--	--	USGS	Event
2358	Mameyes	WB920302	1992-11-04	12:54:00	44.17	58.1	--	--	--	--	USGS	Event
2359	Mameyes	WB920303	1992-11-04	12:58:00	95.04	1036	--	--	--	--	USGS	Event
2360	Mameyes	WB920304	1992-11-04	13:04:00	108	1277	--	--	--	--	USGS	Event
2361	Mameyes	WB920305	1992-11-04	13:09:00	79.1	1257	--	--	--	--	USGS	Event
2362	Mameyes	WB920306	1992-11-04	13:14:00	50.43	1091	--	--	--	--	USGS	Event
2363	Mameyes	WB920307	1992-11-04	13:19:00	46.16	902.3	--	--	--	--	USGS	Event
2364	Mameyes	WB920308	1992-11-04	13:24:00	46.16	761.3	--	--	--	--	USGS	Event
2365	Mameyes	WB920309	1992-11-04	13:47:00	29.64	399.4	2645	162	132.644	--	USGS	Event
2366	Mameyes	WB920310	1992-11-04	14:02:00	27.37	260.2	--	--	156.41	--	USGS	Event
2367	Mameyes	WB920311	1992-11-04	14:17:00	23.12	175.2	1208	69.1	138.67	--	USGS	Event
2368	Mameyes	WB920312	1992-11-04	14:32:00	19.54	135.3	--	--	142.427	--	USGS	Event
2369	Mameyes	WB920313	1992-11-04	14:47:00	15.62	102.2	749.5	47.37	156.092	--	USGS	Event
2370	Mameyes	WB920314	1992-11-04	15:07:00	13.86	82.8	562.9	37.2	159.327	--	USGS	Event
2371	Mameyes	WB920315	1992-11-04	15:27:00	11.39	65.7	--	--	162.39	--	USGS	Event
2372	Mameyes	WB920316	1992-11-04	15:47:00	8.745	52.7	--	--	170.486	--	USGS	Event
2373	Mameyes	WB920317	1992-11-04	16:17:00	7.241	47.3	--	--	184.236	--	USGS	Event
2374	Mameyes	WB920318	1992-11-04	16:47:00	5.409	36.7	--	--	205.385	--	USGS	Event
2375	Mameyes	WB921527	1992-11-04	20:03:00	5.472	37.43	--	--	--	--	USGS	Event
2376	Mameyes	WB921528	1992-11-04	20:48:00	6.94	24.74	--	--	--	--	USGS	Event
293	Icacos	WB921531	1992-11-06	14:40:00	0.2123	8.477	--	--	--	--	USGS	Depth integrated
294	Icacos	WB921532	1992-11-06	14:44:00	0.2189	20.75	--	--	--	--	USGS	Depth integrated
2377	Mameyes	WB921540	1992-11-10	04:40:00	23.01	261.4	--	--	--	--	USGS	Event
2378	Mameyes	WB921541	1992-11-10	05:25:00	17.25	193.5	--	--	--	--	USGS	Event
2379	Mameyes	WB921542	1992-11-10	06:25:00	12.33	131.1	--	--	--	--	USGS	Event
2380	Mameyes	WB921543	1992-11-10	07:25:00	7.768	64.43	--	--	--	--	USGS	Event
2381	Mameyes	WB921544	1992-11-10	08:25:00	6.588	35.4	--	--	--	--	USGS	Event
2382	Mameyes	WB920225	1992-11-10	10:45:00	3.684	20.31	--	--	308.651	310.1	USGS	Manual
295	Icacos	WB920223	1992-11-10	15:45:00	0.1776	14.64	--	--	245.761	--	USGS	Manual
296	Icacos	WB921539	1992-11-10	16:03:00	0.1638	6.716	--	--	--	--	USGS	Depth integrated
297	Icacos	WB921546	1992-11-12	16:05:00	1.563	162.7	--	--	--	--	USGS	Event
298	Icacos	WB921547	1992-11-12	16:10:00	1.778	174.3	--	--	--	--	USGS	Event
299	Icacos	WB921548	1992-11-12	16:15:00	1.954	197.6	--	--	--	--	USGS	Event
300	Icacos	WB921549	1992-11-12	16:30:00	2.039	236.4	--	--	--	--	USGS	Event
301	Icacos	WB921550	1992-11-12	16:45:00	1.869	192.6	--	--	--	--	USGS	Event
302	Icacos	WB921551	1992-11-12	16:56:00	1.602	158.1	--	--	--	--	USGS	Event
303	Icacos	WB921552	1992-11-16	12:58:00	2.822	434.5	--	--	--	--	USGS	Event
304	Icacos	WB921553	1992-11-16	13:33:00	4.932	590.6	--	--	--	--	USGS	Event
2383	Mameyes	WB921559	1992-11-16	13:36:00	7.692	80.77	--	--	--	--	USGS	Event
2384	Mameyes	WB921560	1992-11-16	13:46:00	14.84	100.4	--	--	--	--	USGS	Event
305	Icacos	WB921554	1992-11-16	13:53:00	4.868	638.2	--	--	--	--	USGS	Event
2385	Mameyes	WB921561	1992-11-16	13:56:00	14.31	95.42	--	--	--	--	USGS	Event
2386	Mameyes	WB921562	1992-11-16	14:06:00	11.16	133.3	--	--	--	--	USGS	Event
306	Icacos	WB921555	1992-11-16	14:13:00	4.114	485.7	--	--	--	--	USGS	Event
2387	Mameyes	WB921563	1992-11-16	14:16:00	9.958	162.5	--	--	--	--	USGS	Event
307	Icacos	WB921556	1992-11-16	14:33:00	2.781	373.4	--	--	--	--	USGS	Event
2388	Mameyes	WB921564	1992-11-16	14:36:00	8.082	160.4	--	--	--	--	USGS	Event
308	Icacos	WB921557	1992-11-16	14:53:00	1.937	248.9	--	--	--	--	USGS	Event
2389	Mameyes	WB921565	1992-11-16	14:56:00	7	135.4	--	--	--	--	USGS	Event
309	Icacos	WB921558	1992-11-16	15:01:00	1.705	217.1	--	--	--	--	USGS	Event
310	Icacos	WB921575	1992-11-18	03:05:00	1.779	192.7	--	--	--	--	USGS	Event
311	Icacos	WB921576	1992-11-18	03:18:00	1.738	162.5	--	--	--	--	USGS	Event
312	Icacos	WB921577	1992-11-18	04:38:00	1.784	124.2	--	--	--	--	USGS	Event
313	Icacos	WB921578	1992-11-18	05:08:00	1.784	--	--	--	--	--	USGS	Event
2390	Mameyes	WB921585	1992-11-18	05:36:00	7.806	89.02	--	--	--	--	USGS	Event
314	Icacos	WB921579	1992-11-18	05:38:00	1.784	104.5	--	--	--	--	USGS	Event
2391	Mameyes	WB921586	1992-11-18	06:06:00	8.772	81.78	--	--	--	--	USGS	Event
315	Icacos	WB921580	1992-11-18	06:08:00	1.812	98.7	--	--	--	--	USGS	Event
316	Icacos	WB921581	1992-11-18	06:21:00	1.752	95.16	--	--	--	--	USGS	Event
2392	Mameyes	WB921587	1992-11-18	06:36:00	6.977	66.13	--	--	--	--	USGS	Event
317	Icacos	WB921582	1992-11-18	14:52:00	3.837	362.3	--	--	--	--	USGS	Event
318	Icacos	WB921583	1992-11-18	15:37:00	3.324	343.7	--	--	--	--	USGS	Event
2393	Mameyes	WB921589	1992-11-18	16:12:00	16.37	367.4	--	--	--	--	USGS	Event
319	Icacos	WB921584	1992-11-18	16:18:00	1.712	197.3	--	--	--	--	USGS	Event
2394	Mameyes	WB921590	1992-11-18	16:57:00	9.282	115.6	--	--	--	--	USGS	Event
320	Icacos	WB921613	1992-11-20	09:40:00	0.2237	4.888	--	--	--	--	USGS	Depth integrated
321	Icacos	WB921614	1992-11-20	14:40:00	1.736	155.6	--	--	--	--	USGS	Event
2395	Mameyes	WB921623	1992-11-20	14:44:00	1.5	5.419	--	--	--	--	USGS	Depth integrated
322	Icacos	WB921615	1992-11-20	14:45:00	2.35	420.1	--	--	--	--	USGS	Event
323	Icacos	WB921616	1992-11-20	14:50:00	3.042	862.2	--	--	--	--	USGS	Event
324	Icacos	WB921617	1992-11-20	15:05:00	4.49	668	--	--	--	--	USGS	Event
325	Icacos	WB921618	1992-11-20	15:20:00	4.534	868.4	--	--	--	--	USGS	Event
2396	Mameyes	WB921624	1992-11-20	15:28:00	7.978	50.86	--	--	--	--	USGS	Event
2397	Mameyes	WB921625	1992-11-20	15:38:00	10.45	63.77	--	--	--	--	USGS	Event
326	Icacos	WB921619	1992-11-20	15:40:00	3.807	406.7	--	--	--	--	USGS	Event
2398	Mameyes	WB921626	1992-11-20	15:48:00	7.989	78.76	--	--	--	--	USGS	Event
2399	Mameyes	WB921627	1992-11-20	15:58:00	7.757	84.59	--	--	--	--	USGS	Event
327	Icacos	WB921620	1992-11-20	16:00:00	2.605	258.3	--	--	--	--	USGS	Event
2400	Mameyes	WB921628	1992-11-20	16:18:00	6.48	89.09	--	--	--	--	USGS	Event
328	Icacos	WB921621	1992-11-20	16:20:00	1.811	240.5	--	--	--	--	USGS	Event
329	Icacos	WB921622	1992-11-20	16:24:00	1.688	205	--	--	--	--	USGS	Event
330	Icacos	WB921629	1992-11-21	21:27:00	1.891	144.9	--	--	--	--	USGS	Event
331	Icacos	WB921630	1992-11-21	21:47:00	1.889	99.06	--	--	--	--	USGS	Event
332	Icacos	WB921631	1992-11-21	22:07:00	1.871	85.2	--	--	--	--	USGS	Event
333	Icacos	WB921632	1992-11-21	22:37:00	1.972	58.61	--	--	--	--	USGS	Event
2401	Mameyes	WB921634	1992-11-21	22:38:00	6.552	41.5	--	--	--	--	USGS	Event
334	Icacos	WB921633	1992-11-21	23:05:00	1.716	63.26	--	--	--	--	USGS	Event
2402	Mameyes	WB921635	1992-11-21	23:08:00	6.547	43.65	--	--	--	--	USGS	Event
335	Icacos	WB921636	1992-11-22	07:37:00	1.754	63.28	--	--	--	--	USGS	Event
336	Icacos	WB921637	1992-11-22	08:07:00	1.982	90.27	--	--	--	--	USGS	Event
337	Icacos	WB921638	1992-11-22	08:37:00	2.016	89.97	--	--	--	--	USGS	Event
2403	Mameyes	WB921646	1992-11-22	08:47:00	6.808	22.27	--	--	--	--	USGS	Event
338	Icacos	WB921639	1992-11-22	09:22:00	4.835	363.8	--	--	--	--	USGS	Event
2404	Mameyes	WB921647	1992-11-22	09:32:00	12.59	50.86	--	--	--	--	USGS	Event
339	Icacos	WB921640	1992-11-22	10:07:00	4.62	257.4	--	--	--	--	USGS	Event
2405	Mameyes	WB921648	1992-11-22	10:17:00	12.14	66.87	--	--	--	--	USGS	Event
340	Icacos	WB921641	1992-11-22	10:52:00	3.572	166.1	--	--	--	--	USGS	Event
2406	Mameyes	WB921649	1992-11-22	11:17:00	9.296	48.37	--	--	--	--	USGS	Event
341	Icacos	WB921642	1992-11-22	11:37:00	2.499	2019	--	--	--	--	USGS	Event
2407	Mameyes	WB921650	1992-11-22	12:17:00	7.093	30.1	--	--	--	--	USGS	Event
342	Icacos	WB921643	1992-11-22	12:22:00	2.389	90.03	--	--	--	--	USGS	Event
343	Icacos	WB921644	1992-11-22	13:07:00	3.013	102.2	--	--	--	--	USGS	Event
2408	Mameyes	WB921651	1992-11-22	13:17:00	6.711	24.76	--	--	--	--	USGS	Event
344	Icacos	WB921645	1992-11-22	14:07:00	2.947	97.25	--	--	--	--	USGS	Event
2409	Mameyes	WB921652	1992-11-22	14:17:00	7.929	50.87	--	--	--	--	USGS	Event
345	Icacos	WB921660	1992-12-02	12:28:00	0.2831	5.061	--	--	--	--	USGS	Depth integrated
346	Icacos	WB920235	1992-12-02	12:45:00	0.2815	6.047	--	--	349.788	91.44	USGS	Manual
2410	Mameyes	WB920236	1992-12-02	15:00:00	1.218	5.058	--	--	693.255	99.19	USGS	Manual
2411	Mameyes	WB921661	1992-12-02	15:02:00	1.218	3.098	--	--	--	--	USGS	Depth integrated
347	Icacos	WB921663	1992-12-04	02:53:00	1.756	148.2	--	--	--	--	USGS	Event
348	Icacos	WB921664	1992-12-04	02:58:00	1.756	143	--	--	--	--	USGS	Event
349	Icacos	WB921665	1992-12-04	02:59:00	1.756	141.1	--	--	--	--	USGS	Event
350	Icacos	WB921666	1992-12-04	03:00:00	1.756	138.7	--	--	--	--	USGS	Event
2412	Mameyes	WB921667	1992-12-04	10:08:00	2.036	19.04	--	--	--	--	USGS	Depth integrated
2413	Mameyes	WB921668	1992-12-04	15:33:00	1.748	9.589	--	--	--	--	USGS	Depth integrated
351	Icacos	WB921672	1992-12-06	06:50:00	1.934	508.6	--	--	--	--	USGS	Event
352	Icacos	WB921673	1992-12-06	07:05:00	2.777	1160	--	--	--	--	USGS	Event
353	Icacos	WB921674	1992-12-06	07:20:00	2.803	770.8	--	--	--	--	USGS	Event
2414	Mameyes	WB921682	1992-12-06	07:26:00	6.127	101.7	--	--	--	--	USGS	Event
2415	Mameyes	WB921683	1992-12-06	07:36:00	7.674	138.2	--	--	--	--	USGS	Event
354	Icacos	WB921675	1992-12-06	07:40:00	2.803	525.8	--	--	--	--	USGS	Event
2416	Mameyes	WB921684	1992-12-06	07:46:00	13.31	317.5	--	--	--	--	USGS	Event
2417	Mameyes	WB921685	1992-12-06	07:56:00	13.23	303.6	--	--	--	--	USGS	Event
355	Icacos	WB921676	1992-12-06	08:00:00	3.058	599.4	--	--	--	--	USGS	Event
2418	Mameyes	WB921686	1992-12-06	08:06:00	12.36	272.3	--	--	--	--	USGS	Event
356	Icacos	WB921677	1992-12-06	08:20:00	4.099	416.1	--	--	--	--	USGS	Event
2419	Mameyes	WB921687	1992-12-06	08:26:00	10.31	192.6	--	--	--	--	USGS	Event
357	Icacos	WB921678	1992-12-06	08:40:00	3.264	287.6	--	--	--	--	USGS	Event
2420	Mameyes	WB921688	1992-12-06	08:46:00	8.863	160	--	--	--	--	USGS	Event
358	Icacos	WB921679	1992-12-06	09:00:00	2.464	210.2	--	--	--	--	USGS	Event
2421	Mameyes	WB921689	1992-12-06	09:06:00	7.622	142	--	--	--	--	USGS	Event
359	Icacos	WB921680	1992-12-06	09:20:00	1.955	154.3	--	--	--	--	USGS	Event
360	Icacos	WB921681	1992-12-06	09:23:00	1.892	137.4	--	--	--	--	USGS	Event
2422	Mameyes	WB921694	1992-12-15	10:18:00	0.8778	1.902	--	--	--	--	USGS	Depth integrated
361	Icacos	WB921693	1992-12-15	11:55:00	0.3072	2.87	--	--	--	--	USGS	Manual
362	Icacos	WB921697	1992-12-17	12:50:00	0.294	4.178	--	--	--	--	USGS	Manual
2423	Mameyes	WB921698	1992-12-17	13:47:00	0.6513	1.185	--	--	--	--	USGS	Depth integrated
363	Icacos	WB921700	1992-12-25	23:30:00	1.586	249.8	--	--	--	--	USGS	Event
364	Icacos	WB921701	1992-12-25	23:35:00	2.159	490.1	--	--	--	--	USGS	Event
365	Icacos	WB921702	1992-12-25	23:40:00	2.742	652	--	--	--	--	USGS	Event
366	Icacos	WB921703	1992-12-25	23:45:00	3.256	527.5	--	--	--	--	USGS	Event
367	Icacos	WB921704	1992-12-26	00:10:00	3.604	455.4	--	--	--	--	USGS	Event
368	Icacos	WB921705	1992-12-26	00:30:00	4.248	639.7	--	--	--	--	USGS	Event
2424	Mameyes	WB921727	1992-12-26	00:33:00	7.079	111.8	--	--	--	--	USGS	Event
2425	Mameyes	WB921728	1992-12-26	00:43:00	9.451	119.5	--	--	--	--	USGS	Event
369	Icacos	WB921706	1992-12-26	00:50:00	4.873	503.8	--	--	--	--	USGS	Event
2426	Mameyes	WB921729	1992-12-26	01:03:00	13.46	150.7	--	--	--	--	USGS	Event
370	Icacos	WB921707	1992-12-26	01:10:00	4.726	344.5	--	--	--	--	USGS	Event
2427	Mameyes	WB921730	1992-12-26	01:23:00	17.87	211.5	--	--	--	--	USGS	Event
371	Icacos	WB921708	1992-12-26	01:30:00	4.106	340.9	--	--	--	--	USGS	Event
2428	Mameyes	WB921731	1992-12-26	01:43:00	19.23	219.9	--	--	--	--	USGS	Event
372	Icacos	WB921709	1992-12-26	01:50:00	3.394	241	--	--	--	--	USGS	Event
373	Icacos	WB921710	1992-12-26	02:10:00	2.879	202.1	--	--	--	--	USGS	Event
2429	Mameyes	WB921732	1992-12-26	02:13:00	17.64	163.4	--	--	--	--	USGS	Event
374	Icacos	WB921711	1992-12-26	02:40:00	2.559	144.1	--	--	--	--	USGS	Event
2430	Mameyes	WB921733	1992-12-26	02:43:00	14.07	134.1	--	--	--	--	USGS	Event
375	Icacos	WB921712	1992-12-26	03:10:00	1.987	109.7	--	--	--	--	USGS	Event
2431	Mameyes	WB921734	1992-12-26	03:13:00	10.13	97.86	--	--	--	--	USGS	Event
376	Icacos	WB921713	1992-12-26	03:26:00	1.73	97.19	--	--	--	--	USGS	Event
2432	Mameyes	WB921735	1992-12-26	03:58:00	7.183	73.23	--	--	--	--	USGS	Event
377	Icacos	WB921714	1992-12-26	11:16:00	4.649	749.1	--	--	--	--	USGS	Event
378	Icacos	WB921715	1992-12-26	11:46:00	9.713	1193	--	--	--	--	USGS	Event
2433	Mameyes	WB921736	1992-12-26	11:46:00	20.92	350.9	--	--	--	--	USGS	Event
379	Icacos	WB921716	1992-12-26	12:31:00	7.74	903.1	--	--	--	--	USGS	Event
2434	Mameyes	WB921737	1992-12-26	12:31:00	28.58	347.7	--	--	--	--	USGS	Event
380	Icacos	WB921717	1992-12-26	13:16:00	5.388	455.9	--	--	--	--	USGS	Event
2435	Mameyes	WB921738	1992-12-26	13:16:00	13.45	151	--	--	--	--	USGS	Event
381	Icacos	WB921718	1992-12-26	14:01:00	3.846	258.5	--	--	--	--	USGS	Event
2436	Mameyes	WB921739	1992-12-26	14:16:00	9.033	78.55	--	--	--	--	USGS	Event
382	Icacos	WB921719	1992-12-26	14:46:00	2.35	128.8	--	--	--	--	USGS	Event
383	Icacos	WB921720	1992-12-26	15:10:00	1.746	94.69	--	--	--	--	USGS	Event
2437	Mameyes	WB921740	1992-12-26	15:16:00	6.7	43.58	--	--	--	--	USGS	Event
2438	Mameyes	WB921778	1992-12-29	09:16:00	1.541	23.73	--	--	--	--	USGS	Manual
384	Icacos	WB920269	1992-12-29	14:30:00	0.358	20.18	--	--	283.331	184.3	USGS	Manual
385	Icacos	WB921755	1992-12-29	14:34:00	0.353	17.47	--	--	--	--	USGS	Depth integrated
386	Icacos	WB921756	1992-12-29	16:00:00	1.416	348.2	--	--	--	--	USGS	Event
2439	Mameyes	WB920271	1992-12-29	16:00:00	13.2	853.4	--	--	345.493	395.9	USGS	Manual
2440	Mameyes	WB920319	1992-12-29	16:03:00	13.2	1073	--	--	225.558	--	USGS	Event
387	Icacos	WB921757	1992-12-29	16:05:00	2.483	618.6	--	--	--	--	USGS	Event
2441	Mameyes	WB920320	1992-12-29	16:07:00	13.2	1105	--	--	206.343	--	USGS	Event
388	Icacos	WB921758	1992-12-29	16:10:00	3.782	890	--	--	--	--	USGS	Event
2442	Mameyes	WB920321	1992-12-29	16:11:00	18	1046	--	--	165.005	--	USGS	Event
2443	Mameyes	WB920322	1992-12-29	16:15:00	39.08	1053	--	--	178.322	--	USGS	Event
2444	Mameyes	WB920323	1992-12-29	16:19:00	37.72	1018	--	--	164.176	--	USGS	Event
2445	Mameyes	WB920324	1992-12-29	16:23:00	63.83	1569	--	--	127.208	--	USGS	Event
389	Icacos	WB921759	1992-12-29	16:25:00	8.466	1700	--	--	--	--	USGS	Event
2446	Mameyes	WB920325	1992-12-29	16:27:00	105.5	1988	--	--	94.9883	--	USGS	Event
2447	Mameyes	WB920326	1992-12-29	16:31:00	129.7	2551	--	--	103.515	--	USGS	Event
2448	Mameyes	WB920327	1992-12-29	16:35:00	130.3	2280	--	--	99.2663	--	USGS	Event
2449	Mameyes	WB920328	1992-12-29	16:39:00	195.6	1925	--	--	85.6281	--	USGS	Event
390	Icacos	WB921760	1992-12-29	16:40:00	10.18	612.2	--	--	--	--	USGS	Event
2450	Mameyes	WB920329	1992-12-29	16:43:00	278.5	1663	--	--	91.134	--	USGS	Event
2451	Mameyes	WB920330	1992-12-29	16:51:00	192.7	1437	--	--	99.2364	--	USGS	Event
2452	Mameyes	WB920331	1992-12-29	16:59:00	127.1	1209	--	--	83.4413	--	USGS	Event
391	Icacos	WB921761	1992-12-29	17:00:00	10.34	1480	--	--	--	--	USGS	Event
2453	Mameyes	WB920332	1992-12-29	17:10:00	111.9	827	--	--	80.9514	--	USGS	Event
392	Icacos	WB921762	1992-12-29	17:20:00	11.53	1290	--	--	--	--	USGS	Event
2454	Mameyes	WB920333	1992-12-29	17:24:00	87.78	553	--	--	86.6019	--	USGS	Event
2455	Mameyes	WB920334	1992-12-29	17:34:00	73.36	407	--	--	96.1517	--	USGS	Event
393	Icacos	WB921763	1992-12-29	17:40:00	9.887	1133	--	--	--	--	USGS	Event
2456	Mameyes	WB920335	1992-12-29	17:44:00	61.48	312	--	--	102.283	--	USGS	Event
2457	Mameyes	WB920336	1992-12-29	17:54:00	60.6	276	--	--	98.8241	--	USGS	Event
394	Icacos	WB921764	1992-12-29	18:00:00	8.269	745	--	--	--	--	USGS	Event
2458	Mameyes	WB920337	1992-12-29	18:04:00	65.74	314	--	--	82.6914	--	USGS	Event
2459	Mameyes	WB920338	1992-12-29	18:14:00	93.64	445	--	--	100.896	--	USGS	Event
395	Icacos	WB921765	1992-12-29	18:20:00	7.81	724.5	--	--	--	--	USGS	Event
2460	Mameyes	WB920339	1992-12-29	18:24:00	89.76	745	--	--	103.251	--	USGS	Event
2461	Mameyes	WB920340	1992-12-29	18:34:00	82.57	685	--	--	113.391	--	USGS	Event
396	Icacos	WB921766	1992-12-29	18:40:00	6.85	534	--	--	--	--	USGS	Event
2462	Mameyes	WB920341	1992-12-29	18:44:00	74.59	546	--	--	101.371	--	USGS	Event
2463	Mameyes	WB920342	1992-12-29	18:54:00	60.37	418	--	--	96.6703	--	USGS	Event
2464	Mameyes	WB920343	1992-12-29	19:04:00	51.54	312	--	--	92.8692	--	USGS	Event
397	Icacos	WB921767	1992-12-29	19:10:00	5.365	588.7	--	--	--	--	USGS	Event
2465	Mameyes	WB920344	1992-12-29	19:19:00	37.94	237	--	--	106.442	--	USGS	Event
2466	Mameyes	WB920345	1992-12-29	19:34:00	29.17	182	--	--	115.889	--	USGS	Event
398	Icacos	WB921768	1992-12-29	19:40:00	4.398	467	--	--	--	--	USGS	Event
2467	Mameyes	WB920346	1992-12-29	19:49:00	22.8	148	--	--	113.152	--	USGS	Event
2468	Mameyes	WB920347	1992-12-29	20:04:00	21.53	119	--	--	128.688	--	USGS	Event
399	Icacos	WB921769	1992-12-29	20:10:00	3.297	369	--	--	--	--	USGS	Event
400	Icacos	WB921770	1992-12-29	20:40:00	2.945	1337	--	--	--	--	USGS	Event
401	Icacos	WB921771	1992-12-29	21:25:00	2.834	219.6	--	--	--	--	USGS	Event
402	Icacos	WB921772	1992-12-29	22:10:00	2.52	130.8	--	--	--	--	USGS	Event
403	Icacos	WB921773	1992-12-29	22:55:00	5.806	909.2	--	--	--	--	USGS	Event
404	Icacos	WB921774	1992-12-29	23:40:00	6.406	376.7	--	--	--	--	USGS	Event
405	Icacos	WB921775	1992-12-30	00:25:00	4.933	--	--	--	--	--	USGS	Event
406	Icacos	WB921776	1992-12-30	01:10:00	2.95	388.5	--	--	--	--	USGS	Event
407	Icacos	WB921777	1992-12-30	02:10:00	2.35	1140	--	--	--	--	USGS	Event
2469	Mameyes	WB921781	1992-12-31	13:39:00	6.145	36.24	--	--	--	--	USGS	Event
2470	Mameyes	WB921782	1992-12-31	13:54:00	6.286	39.66	--	--	--	--	USGS	Event
2471	Mameyes	WB921783	1992-12-31	14:09:00	6.445	50.66	--	--	--	--	USGS	Event
2472	Mameyes	WB921784	1992-12-31	14:49:00	6.239	32.85	--	--	--	--	USGS	Event
2473	Mameyes	WB921785	1992-12-31	15:09:00	6.683	26.66	--	--	--	--	USGS	Event
2474	Mameyes	WB921786	1992-12-31	15:39:00	6.343	25.19	--	--	--	--	USGS	Event
2475	Mameyes	WB921787	1992-12-31	19:19:00	6.778	14.7	--	--	--	--	USGS	Event
2476	Mameyes	WB921788	1992-12-31	20:04:00	7.84	16.59	--	--	--	--	USGS	Event
2477	Mameyes	WB921789	1992-12-31	20:49:00	6.616	17.84	--	--	--	--	USGS	Event
408	Icacos	WB931004	1993-01-05	13:54:00	0.8468	123.9	--	--	--	--	USGS	Depth integrated
2478	Mameyes	WB931021	1993-01-14	10:32:00	1.87	7.493	--	--	--	--	USGS	Depth integrated
409	Icacos	WB931020	1993-01-14	14:47:00	0.3443	5.366	--	--	--	--	USGS	Depth integrated
2479	Mameyes	WB931039	1993-01-22	09:41:00	1.381	1.897	--	--	--	--	USGS	Depth integrated
2480	Mameyes	WB930027	1993-01-22	13:22:00	7.504	38.5	--	--	457.334	--	USGS	Event
2481	Mameyes	WB930028	1993-01-22	13:32:00	8.039	41.7	--	--	458.106	--	USGS	Event
410	Icacos	WB931026	1993-01-22	13:36:00	2.344	133	--	--	--	--	USGS	Event
411	Icacos	WB931027	1993-01-22	13:37:00	2.348	137	--	--	--	--	USGS	Event
412	Icacos	WB931028	1993-01-22	13:42:00	2.379	135	--	--	--	--	USGS	Event
2482	Mameyes	WB930029	1993-01-22	13:42:00	8.573	49.1	--	--	444.517	--	USGS	Event
413	Icacos	WB931029	1993-01-22	13:47:00	2.436	143	--	--	--	--	USGS	Event
2483	Mameyes	WB930030	1993-01-22	13:52:00	9.097	54.8	--	--	438.374	--	USGS	Event
414	Icacos	WB931030	1993-01-22	14:02:00	2.817	181	--	--	--	--	USGS	Event
2484	Mameyes	WB930031	1993-01-22	14:07:00	11.02	73.5	--	--	413.926	--	USGS	Event
415	Icacos	WB931031	1993-01-22	14:17:00	3.559	286	--	--	--	--	USGS	Event
2485	Mameyes	WB930032	1993-01-22	14:22:00	13.8	90.4	--	--	381.614	--	USGS	Event
416	Icacos	WB931032	1993-01-22	14:37:00	4.998	540	--	--	--	--	USGS	Event
2486	Mameyes	WB930033	1993-01-22	14:37:00	16.58	108.6	--	--	354.325	--	USGS	Event
2487	Mameyes	WB930034	1993-01-22	14:50:00	18.56	119.3	--	--	314.741	--	USGS	Event
417	Icacos	WB931033	1993-01-22	14:57:00	5.368	492	--	--	--	--	USGS	Event
2488	Mameyes	WB930035	1993-01-22	14:57:00	17.79	133.6	--	--	309.391	--	USGS	Event
2489	Mameyes	WB930036	1993-01-22	15:02:00	17.24	138.6	--	--	311.621	--	USGS	Event
2490	Mameyes	WB930037	1993-01-22	15:07:00	16.69	143.5	--	--	319.281	--	USGS	Event
2491	Mameyes	WB930038	1993-01-22	15:12:00	16.14	149.7	--	--	299.428	--	USGS	Event
418	Icacos	WB931034	1993-01-22	15:17:00	4.758	425	--	--	--	--	USGS	Event
2492	Mameyes	WB930039	1993-01-22	15:17:00	15.59	148.4	--	--	282.375	--	USGS	Event
2493	Mameyes	WB931040	1993-01-22	15:20:00	15.27	171.2	--	--	--	--	USGS	Depth integrated
2494	Mameyes	WB930055	1993-01-22	15:32:00	13.95	138.2	--	--	263.637	--	USGS	Event
419	Icacos	WB931035	1993-01-22	15:37:00	4.129	328	--	--	--	--	USGS	Event
2495	Mameyes	WB930056	1993-01-22	15:42:00	12.85	128.5	--	--	262.808	--	USGS	Event
2496	Mameyes	WB930057	1993-01-22	15:52:00	11.75	122.3	--	--	247.174	--	USGS	Event
420	Icacos	WB931036	1993-01-22	15:57:00	3.432	235	--	--	--	--	USGS	Event
2497	Mameyes	WB930058	1993-01-22	16:02:00	10.74	113.1	--	--	243.33	--	USGS	Event
2498	Mameyes	WB930059	1993-01-22	16:12:00	10.35	105.7	--	--	246.604	--	USGS	Event
421	Icacos	WB931037	1993-01-22	16:17:00	2.873	175	--	--	--	--	USGS	Event
2499	Mameyes	WB930060	1993-01-22	16:27:00	9.838	95.2	--	--	233.14	--	USGS	Event
2500	Mameyes	WB930061	1993-01-22	16:42:00	9.328	83.9	--	--	239.054	--	USGS	Event
422	Icacos	WB931038	1993-01-22	16:47:00	2.349	125	--	--	--	--	USGS	Event
2501	Mameyes	WB930062	1993-01-22	16:57:00	8.818	71.5	--	--	235.593	--	USGS	Event
2502	Mameyes	WB930063	1993-01-22	17:12:00	8.307	62.3	--	--	236.725	--	USGS	Event
2503	Mameyes	WB930064	1993-01-22	17:32:00	7.627	52.2	--	--	240.883	--	USGS	Event
2504	Mameyes	WB930065	1993-01-22	17:52:00	6.94	41.9	--	--	243.852	--	USGS	Event
2505	Mameyes	WB930066	1993-01-22	18:12:00	7.285	36	--	--	246.21	--	USGS	Event
2506	Mameyes	WB930067	1993-01-22	18:32:00	8.068	30.8	--	--	242.005	--	USGS	Event
2507	Mameyes	WB930068	1993-01-22	19:02:00	8.819	25.1	--	--	249.3	--	USGS	Event
2508	Mameyes	WB930069	1993-01-22	19:32:00	10.54	26	--	--	250.554	--	USGS	Event
2509	Mameyes	WB930070	1993-01-22	20:02:00	10.94	30	--	--	245.452	--	USGS	Event
2510	Mameyes	WB930071	1993-01-22	20:32:00	9.34	34	--	--	262.427	--	USGS	Event
2511	Mameyes	WB930072	1993-01-22	21:16:00	7.291	34	--	--	257.887	--	USGS	Event
2512	Mameyes	WB930073	1993-01-22	21:52:00	6.437	28	--	--	263.039	--	USGS	Event
423	Icacos	WB931041	1993-01-25	14:38:00	0.4897	5	--	--	--	--	USGS	Depth integrated
2513	Mameyes	WB931042	1993-01-25	22:22:00	1.397	53	--	--	--	--	USGS	Event
2514	Mameyes	WB931043	1993-01-25	22:22:00	1.397	73	--	--	--	--	USGS	Event
2515	Mameyes	WB931044	1993-01-25	22:22:00	1.397	74	--	--	--	--	USGS	Event
2516	Mameyes	WB931056	1993-01-29	10:00:00	5.216	12	--	--	--	--	USGS	Depth integrated
424	Icacos	WB931055	1993-01-29	13:28:00	0.7399	116	--	--	--	--	USGS	Depth integrated
2517	Mameyes	WB931062	1993-02-05	16:44:00	1.124	4	--	--	--	--	USGS	Depth integrated
2518	Mameyes	WB931064	1993-02-10	12:25:00	0.877	1	--	--	--	--	USGS	Depth integrated
2519	Mameyes	WB931065	1993-02-12	08:12:00	10.48	60	--	--	--	--	USGS	Event
2520	Mameyes	WB931066	1993-02-12	08:22:00	10.91	56	--	--	--	--	USGS	Event
2521	Mameyes	WB931067	1993-02-12	08:32:00	10.4	49	--	--	--	--	USGS	Event
2522	Mameyes	WB931068	1993-02-12	08:42:00	9.896	61	--	--	--	--	USGS	Event
2523	Mameyes	WB931069	1993-02-12	08:52:00	9.396	97	--	--	--	--	USGS	Event
2524	Mameyes	WB931070	1993-02-12	09:07:00	8.645	114	--	--	--	--	USGS	Event
2525	Mameyes	WB931071	1993-02-12	09:22:00	7.895	106	--	--	--	--	USGS	Event
2526	Mameyes	WB931072	1993-02-12	09:37:00	7.143	104	--	--	--	--	USGS	Event
2527	Mameyes	WB931073	1993-02-12	09:52:00	6.588	107	--	--	--	--	USGS	Event
425	Icacos	WB930023	1993-02-16	15:56:00	0.2379	6.041	--	--	426.183	85.6	USGS	Manual
2528	Mameyes	WB930024	1993-02-16	17:24:00	0.7646	2.292	--	--	849.491	88.1	USGS	Manual
2529	Mameyes	WB931075	1993-02-16	17:51:00	0.7646	3	--	--	--	--	USGS	Depth integrated
2530	Mameyes	WB931077	1993-02-19	13:41:00	0.7168	3	--	--	--	--	USGS	Depth integrated
2531	Mameyes	WB931096	1993-02-20	14:55:00	5.862	47	--	--	--	--	USGS	Event
2532	Mameyes	WB931097	1993-02-20	15:05:00	9.741	108	--	--	--	--	USGS	Event
2533	Mameyes	WB931098	1993-02-20	15:15:00	16.08	148	--	--	--	--	USGS	Event
2534	Mameyes	WB931099	1993-02-20	15:25:00	16.08	142	--	--	--	--	USGS	Event
2535	Mameyes	WB931100	1993-02-20	15:35:00	14.94	130	--	--	--	--	USGS	Event
2536	Mameyes	WB931101	1993-02-20	15:50:00	14.52	132	--	--	--	--	USGS	Event
2537	Mameyes	WB931102	1993-02-20	16:05:00	14.79	125	--	--	--	--	USGS	Event
2538	Mameyes	WB931103	1993-02-20	16:20:00	15.71	108	--	--	--	--	USGS	Event
2539	Mameyes	WB931104	1993-02-20	16:35:00	14.99	83	--	--	--	--	USGS	Event
2540	Mameyes	WB931105	1993-02-20	16:55:00	13.21	67	--	--	--	--	USGS	Event
2541	Mameyes	WB931106	1993-02-20	17:15:00	11.84	58	--	--	--	--	USGS	Event
2542	Mameyes	WB931107	1993-02-20	17:35:00	10.42	47	--	--	--	--	USGS	Event
2543	Mameyes	WB931108	1993-02-20	17:55:00	8.684	40	--	--	--	--	USGS	Event
426	Icacos	WB931082	1993-02-20	19:25:00	1.918	102	--	--	--	--	USGS	Event
427	Icacos	WB931083	1993-02-20	19:30:00	2.18	160	--	--	--	--	USGS	Event
428	Icacos	WB931084	1993-02-20	19:34:00	2.419	222	--	--	--	--	USGS	Event
429	Icacos	WB931085	1993-02-20	19:57:00	3.437	225	--	--	--	--	USGS	Event
430	Icacos	WB931086	1993-02-20	20:12:00	3.822	262	--	--	--	--	USGS	Event
2544	Mameyes	WB931109	1993-02-20	20:20:00	14.16	38	--	--	--	--	USGS	Event
431	Icacos	WB931087	1993-02-20	20:27:00	4.377	302	--	--	--	--	USGS	Event
432	Icacos	WB931088	1993-02-20	20:47:00	4.587	367	--	--	--	--	USGS	Event
2545	Mameyes	WB931110	1993-02-20	20:50:00	15.75	48	--	--	--	--	USGS	Event
433	Icacos	WB931089	1993-02-20	21:07:00	4.569	320	--	--	--	--	USGS	Event
2546	Mameyes	WB931111	1993-02-20	21:20:00	13.26	58	--	--	--	--	USGS	Event
434	Icacos	WB931090	1993-02-20	21:24:00	4.132	215	--	--	--	--	USGS	Event
435	Icacos	WB931091	1993-02-20	21:27:00	4.015	259	--	--	--	--	USGS	Event
2547	Mameyes	WB931112	1993-02-20	22:00:00	10.7	51	--	--	--	--	USGS	Event
436	Icacos	WB931092	1993-02-20	22:07:00	4.134	351	--	--	--	--	USGS	Event
437	Icacos	WB931093	1993-02-20	22:27:00	4.04	297	--	--	--	--	USGS	Event
2548	Mameyes	WB931113	1993-02-20	22:40:00	9.788	35	--	--	--	--	USGS	Event
438	Icacos	WB931094	1993-02-20	22:57:00	3.333	178	--	--	--	--	USGS	Event
2549	Mameyes	WB931114	1993-02-20	23:20:00	7.636	29	--	--	--	--	USGS	Event
439	Icacos	WB931095	1993-02-20	23:27:00	2.908	138	--	--	--	--	USGS	Event
2550	Mameyes	WB931119	1993-02-21	04:34:00	10.62	31	--	--	--	--	USGS	Event
2551	Mameyes	WB931120	1993-02-21	05:34:00	7.957	44	--	--	--	--	USGS	Event
440	Icacos	WB931124	1993-02-24	09:45:00	0.2662	5	--	--	--	--	USGS	Depth integrated
2552	Mameyes	WB931125	1993-02-24	11:40:00	1.076	5	--	--	--	--	USGS	Depth integrated
441	Icacos	WB931128	1993-03-05	10:00:00	0.2574	4	--	--	--	--	USGS	Depth integrated
2553	Mameyes	WB931129	1993-03-05	15:40:00	0.6797	2	--	--	--	--	USGS	Depth integrated
2554	Mameyes	WB931133	1993-03-09	09:08:00	0.6513	3	--	--	--	--	USGS	Depth integrated
2555	Mameyes	WB930054	1993-03-09	09:15:00	0.6513	--	--	--	891.91	120.6	USGS	Manual
442	Icacos	WB930053	1993-03-09	10:59:00	0.3109	--	--	--	450.297	68.9	USGS	Manual
443	Icacos	WB931132	1993-03-09	11:15:00	0.3087	4	--	--	--	--	USGS	Depth integrated
2556	Mameyes	WB931138	1993-03-12	09:55:00	0.5663	2	--	--	--	--	USGS	Depth integrated
444	Icacos	WB931136	1993-03-12	10:18:00	0.3115	2	--	--	--	--	USGS	Depth integrated
2557	Mameyes	WB931139	1993-03-12	15:37:00	0.5663	1	--	--	--	--	USGS	Depth integrated
445	Icacos	WB931137	1993-03-17	13:56:00	0.3626	21	--	--	--	--	USGS	Depth integrated
2558	Mameyes	WB931149	1993-04-06	11:05:00	0.6692	2	--	--	--	--	USGS	Depth integrated
446	Icacos	WB931148	1993-04-06	12:29:00	0.2657	3	--	--	--	--	USGS	Depth integrated
447	Icacos	WB931152	1993-04-12	16:58:00	0.1875	1	--	--	--	--	USGS	Depth integrated
448	Icacos	WB931154	1993-04-13	12:01:00	0.2373	2	--	--	--	--	USGS	Depth integrated
449	Icacos	WB931157	1993-04-16	11:59:00	0.1095	2	--	--	--	--	USGS	Depth integrated
2559	Mameyes	WB931160	1993-04-19	09:11:00	0.7362	5	--	--	--	--	USGS	Depth integrated
2560	Mameyes	WB930102	1993-04-19	09:21:00	0.7362	4.156	--	--	753.967	189	USGS	Manual
450	Icacos	WB931159	1993-04-19	10:59:00	0.2379	11	--	--	--	--	USGS	Depth integrated
451	Icacos	WB930101	1993-04-19	11:05:00	0.2379	12.18	--	--	415.758	147.3	USGS	Manual
2561	Mameyes	WB931164	1993-04-21	09:33:00	0.9061	4	--	--	--	--	USGS	Depth integrated
452	Icacos	WB931163	1993-04-21	11:26:00	0.1751	3	--	--	--	--	USGS	Depth integrated
453	Icacos	WB931166	1993-04-27	11:01:00	0.2379	3	--	--	--	--	USGS	Depth integrated
2562	Mameyes	WB930108	1993-04-29	22:45:00	17.75	591	--	--	--	--	USGS	Event
2563	Mameyes	WB930109	1993-04-29	22:55:00	17.75	521	--	--	--	--	USGS	Event
2564	Mameyes	WB930110	1993-04-29	23:05:00	14.75	420	--	--	--	--	USGS	Event
2565	Mameyes	WB930111	1993-04-29	23:15:00	15.35	--	--	--	--	--	USGS	Event
2566	Mameyes	WB931167	1993-04-29	23:25:00	15.35	337	--	--	--	--	USGS	Depth integrated
2567	Mameyes	WB930112	1993-04-29	23:25:00	15.35	285	--	--	--	--	USGS	Event
2568	Mameyes	WB930113	1993-04-29	23:40:00	17.09	261	--	--	--	--	USGS	Event
2569	Mameyes	WB930114	1993-04-29	23:55:00	18.94	409	--	--	--	--	USGS	Event
2570	Mameyes	WB930115	1993-04-30	00:10:00	37.1	626	--	--	--	--	USGS	Event
2571	Mameyes	WB930116	1993-04-30	00:25:00	45.59	463	2688	164.5	--	--	USGS	Event
2572	Mameyes	WB930117	1993-04-30	00:45:00	38.79	318	--	--	--	--	USGS	Event
2573	Mameyes	WB930118	1993-04-30	01:05:00	30.3	245	--	--	--	--	USGS	Event
2574	Mameyes	WB930119	1993-04-30	01:25:00	22.99	200	--	--	--	--	USGS	Event
2575	Mameyes	WB930120	1993-04-30	01:45:00	17.36	152	--	--	--	--	USGS	Event
2576	Mameyes	WB930121	1993-04-30	02:15:00	13.71	115	--	--	--	--	USGS	Event
2577	Mameyes	WB930122	1993-04-30	02:45:00	13.82	106	754.8	57.62	--	--	USGS	Event
2578	Mameyes	WB930123	1993-04-30	03:15:00	28.6	77	--	--	--	--	USGS	Event
2579	Mameyes	WB930124	1993-04-30	03:45:00	71.92	703	--	--	--	--	USGS	Event
2580	Mameyes	WB930125	1993-04-30	04:25:00	79.29	589	--	--	--	--	USGS	Event
2581	Mameyes	WB930126	1993-04-30	05:05:00	34.83	185	626.2	40.29	--	--	USGS	Event
2582	Mameyes	WB930127	1993-04-30	05:45:00	17.16	83	--	--	--	--	USGS	Event
2583	Mameyes	WB930128	1993-04-30	06:25:00	13.03	54	333	19.97	--	--	USGS	Event
2584	Mameyes	WB930129	1993-04-30	07:00:00	9.033	39	--	--	--	--	USGS	Event
2585	Mameyes	WB931172	1993-04-30	09:33:00	4.216	16	--	--	--	--	USGS	Depth integrated
2586	Mameyes	WB930240	1993-04-30	11:30:00	12.35	27	--	--	--	287.4	USGS	Event
2587	Mameyes	WB930241	1993-04-30	11:40:00	12.35	27	--	--	--	--	USGS	Event
2588	Mameyes	WB930242	1993-04-30	11:50:00	10.5	36	--	--	--	--	USGS	Event
2589	Mameyes	WB930243	1993-04-30	12:00:00	9.741	47	--	--	--	--	USGS	Event
2590	Mameyes	WB930244	1993-04-30	12:03:00	9.458	46	--	--	--	--	USGS	Event
454	Icacos	WB931171	1993-04-30	13:32:00	4.494	598	--	--	--	--	USGS	Depth integrated
2591	Mameyes	WB930245	1993-04-30	13:37:00	12.51	47	--	--	--	--	USGS	Event
455	Icacos	WB930133	1993-04-30	13:48:00	5.859	849	--	--	--	164.2	USGS	Event
2592	Mameyes	WB930246	1993-04-30	13:52:00	20.02	106	--	--	--	--	USGS	Event
456	Icacos	WB930134	1993-04-30	13:53:00	5.975	996	--	--	--	--	USGS	Event
457	Icacos	WB930135	1993-04-30	13:58:00	6.054	819	--	--	--	--	USGS	Event
2593	Mameyes	WB930247	1993-04-30	14:07:00	19.48	99	--	--	--	--	USGS	Event
458	Icacos	WB930136	1993-04-30	14:13:00	6.666	912	--	--	--	--	USGS	Event
2594	Mameyes	WB930248	1993-04-30	14:22:00	19.23	73	--	--	--	--	USGS	Event
459	Icacos	WB930137	1993-04-30	14:28:00	8.138	741	--	--	--	--	USGS	Event
2595	Mameyes	WB930249	1993-04-30	14:37:00	21.29	68	--	--	--	--	USGS	Event
460	Icacos	WB930138	1993-04-30	14:48:00	7.209	518	--	--	--	--	USGS	Event
2596	Mameyes	WB930250	1993-04-30	14:57:00	17.52	70	--	--	--	--	USGS	Event
461	Icacos	WB930139	1993-04-30	15:08:00	5.215	388	--	--	--	--	USGS	Event
2597	Mameyes	WB930251	1993-04-30	15:17:00	14.45	58	--	--	--	--	USGS	Event
462	Icacos	WB930140	1993-04-30	15:28:00	3.42	243	--	--	--	--	USGS	Event
463	Icacos	WB930141	1993-04-30	15:29:00	3.351	256	--	--	--	--	USGS	Event
2598	Mameyes	WB930252	1993-04-30	15:37:00	12.35	87	--	--	--	--	USGS	Event
2599	Mameyes	WB930253	1993-04-30	15:57:00	9.68	41	--	--	--	--	USGS	Event
2600	Mameyes	WB930254	1993-04-30	16:00:00	8.948	40	--	--	--	--	USGS	Event
464	Icacos	WB930213	1993-05-01	12:29:00	4.093	735	2273	100.3	--	--	USGS	Event
465	Icacos	WB930214	1993-05-01	12:34:00	4.442	717	2766	136.5	--	--	USGS	Event
466	Icacos	WB930215	1993-05-01	12:39:00	4.446	656	2830	126.1	--	--	USGS	Event
467	Icacos	WB930216	1993-05-01	12:54:00	4.011	385	2140	107.8	--	--	USGS	Event
468	Icacos	WB930217	1993-05-01	12:59:00	3.712	341	1893	99.13	--	--	USGS	Event
469	Icacos	WB930218	1993-05-01	14:09:00	6.681	2052	--	--	--	--	USGS	Event
470	Icacos	WB930219	1993-05-01	14:29:00	6.211	3545	--	--	--	--	USGS	Event
471	Icacos	WB930220	1993-05-01	14:49:00	4.811	2297	--	--	--	707.4	USGS	Event
472	Icacos	WB930221	1993-05-01	15:09:00	3.874	1526	--	--	--	430	USGS	Event
2601	Mameyes	WB930255	1993-05-01	15:12:00	18.52	113	--	--	--	--	USGS	Event
473	Icacos	WB930222	1993-05-01	15:14:00	3.687	1516	--	--	--	--	USGS	Event
2602	Mameyes	WB930256	1993-05-01	15:42:00	13.39	104	--	--	--	--	USGS	Event
2603	Mameyes	WB930257	1993-05-01	16:12:00	10.41	74	--	--	--	--	USGS	Event
2604	Mameyes	WB930258	1993-05-01	16:30:00	8.863	54	--	--	--	--	USGS	Event
2605	Mameyes	WB930259	1993-05-02	06:27:00	17.13	158	--	--	--	--	USGS	Event
2606	Mameyes	WB930260	1993-05-02	07:07:00	14.05	104	--	--	--	--	USGS	Event
2607	Mameyes	WB930261	1993-05-02	07:47:00	11.11	76	--	--	--	--	USGS	Event
2608	Mameyes	WB930262	1993-05-02	08:15:00	9.033	48	--	--	--	--	USGS	Event
2609	Mameyes	WB930263	1993-05-02	13:15:00	7.249	6	--	--	--	--	USGS	Event
474	Icacos	WB930223	1993-05-02	13:44:00	5.811	724	--	--	--	--	USGS	Event
475	Icacos	WB930224	1993-05-02	14:04:00	5.4	370	--	--	--	--	USGS	Event
476	Icacos	WB930225	1993-05-02	14:24:00	3.899	310	--	--	--	--	USGS	Event
477	Icacos	WB930226	1993-05-02	14:29:00	3.597	231	--	--	--	--	USGS	Event
2610	Mameyes	WB931177	1993-05-03	11:40:00	9.033	49	--	--	--	--	USGS	Depth integrated
2611	Mameyes	WB931178	1993-05-03	12:00:00	12.01	47	--	--	--	--	USGS	Event
2612	Mameyes	WB931179	1993-05-03	12:10:00	12.01	43	--	--	--	--	USGS	Event
2613	Mameyes	WB931180	1993-05-03	12:20:00	13.2	43	--	--	--	--	USGS	Event
2614	Mameyes	WB931181	1993-05-03	12:30:00	13.31	48	--	--	--	--	USGS	Event
2615	Mameyes	WB931182	1993-05-03	12:40:00	12.32	54	--	--	--	--	USGS	Event
2616	Mameyes	WB931183	1993-05-03	12:55:00	11.33	50	--	--	--	--	USGS	Event
2617	Mameyes	WB931184	1993-05-03	13:10:00	10.01	44	--	--	--	--	USGS	Event
2618	Mameyes	WB931185	1993-05-03	13:15:00	9.345	40	--	--	--	--	USGS	Event
478	Icacos	WB931176	1993-05-03	15:30:00	0.562	42	--	--	--	--	USGS	Depth integrated
2619	Mameyes	WB931191	1993-05-07	09:14:00	0.883	3	--	--	--	--	USGS	Depth integrated
479	Icacos	WB931190	1993-05-07	16:52:00	0.1062	5	--	--	--	--	USGS	Depth integrated
2620	Mameyes	WB930150	1993-05-08	21:30:00	9.741	130	813.2	69.67	--	--	USGS	Event
2621	Mameyes	WB930151	1993-05-08	21:40:00	10.59	132	--	--	--	--	USGS	Event
2622	Mameyes	WB930152	1993-05-08	21:50:00	11.44	119	775	55.99	--	--	USGS	Event
480	Icacos	WB931192	1993-05-08	21:59:00	3.884	563	--	--	--	--	USGS	Event
2623	Mameyes	WB930153	1993-05-08	22:00:00	13.56	118	--	--	--	--	USGS	Event
481	Icacos	WB931193	1993-05-08	22:04:00	3.908	541	--	--	--	--	USGS	Event
482	Icacos	WB931194	1993-05-08	22:09:00	3.908	503	--	--	--	--	USGS	Event
2624	Mameyes	WB930154	1993-05-08	22:10:00	13.56	117	725.2	53.33	--	--	USGS	Event
483	Icacos	WB931195	1993-05-08	22:24:00	3.563	414	--	--	--	--	USGS	Event
2625	Mameyes	WB930155	1993-05-08	22:25:00	18.49	94	--	--	--	--	USGS	Event
484	Icacos	WB931196	1993-05-08	22:29:00	3.331	352	--	--	--	--	USGS	Event
2626	Mameyes	WB930156	1993-05-08	22:40:00	15.49	88	583.7	39.82	--	--	USGS	Event
2627	Mameyes	WB930157	1993-05-08	22:55:00	13.05	73	--	--	--	--	USGS	Event
2628	Mameyes	WB930158	1993-05-08	23:10:00	11.89	70	541.6	37.41	--	--	USGS	Event
2629	Mameyes	WB930159	1993-05-08	23:30:00	9.231	62	--	--	--	--	USGS	Event
2630	Mameyes	WB930160	1993-05-08	23:33:00	8.906	62	550.3	37.04	--	--	USGS	Event
2631	Mameyes	WB930161	1993-05-09	13:32:00	28.84	180	--	--	--	--	USGS	Event
485	Icacos	WB931200	1993-05-09	13:39:00	5.437	645	--	--	--	--	USGS	Event
2632	Mameyes	WB930162	1993-05-09	13:52:00	33.98	152	892	54.77	--	--	USGS	Event
486	Icacos	WB931201	1993-05-09	13:59:00	5.134	379	--	--	--	--	USGS	Event
2633	Mameyes	WB930163	1993-05-09	14:12:00	27.07	110	--	--	--	--	USGS	Event
487	Icacos	WB931202	1993-05-09	14:19:00	4.243	294	--	--	--	--	USGS	Event
488	Icacos	WB931203	1993-05-09	14:29:00	3.912	246	--	--	--	--	USGS	Event
2634	Mameyes	WB930164	1993-05-09	14:42:00	20.5	80	--	--	--	--	USGS	Event
2635	Mameyes	WB930165	1993-05-09	15:12:00	15.38	57	345.3	22.87	--	--	USGS	Event
2636	Mameyes	WB930181	1993-05-09	15:42:00	11.4	44	--	--	--	--	USGS	Event
2637	Mameyes	WB930182	1993-05-09	16:00:00	9.345	38	--	--	--	--	USGS	Event
2638	Mameyes	WB931207	1993-05-12	09:45:00	0.7646	2	--	--	--	--	USGS	Depth integrated
489	Icacos	WB931206	1993-05-12	15:20:00	0.2315	4	--	--	--	--	USGS	Depth integrated
490	Icacos	WB931209	1993-05-14	11:21:00	1.02	75	--	--	--	--	USGS	Depth integrated
2639	Mameyes	WB931210	1993-05-14	15:08:00	4.217	15	--	--	--	--	USGS	Depth integrated
2640	Mameyes	WB931220	1993-05-27	06:45:00	8.908	105	--	--	--	--	USGS	Event
2641	Mameyes	WB931221	1993-05-27	06:55:00	9.487	92	--	--	--	--	USGS	Event
2642	Mameyes	WB931222	1993-05-27	07:05:00	9.881	86	--	--	--	--	USGS	Event
2643	Mameyes	WB931223	1993-05-27	07:15:00	9.617	81	--	--	--	--	USGS	Event
2644	Mameyes	WB931224	1993-05-27	07:18:00	9.588	84	--	--	--	--	USGS	Event
2645	Mameyes	WB931225	1993-05-27	07:37:00	9.935	79	--	--	--	--	USGS	Event
2646	Mameyes	WB931226	1993-05-27	07:52:00	10.06	74	--	--	--	--	USGS	Event
2647	Mameyes	WB931227	1993-05-27	08:07:00	10.44	64	--	--	--	--	USGS	Event
2648	Mameyes	WB931228	1993-05-27	08:22:00	10.34	57	--	--	--	--	USGS	Event
2649	Mameyes	WB931229	1993-05-27	08:30:00	10.02	55	--	--	--	--	USGS	Event
491	Icacos	WB931212	1993-05-27	17:14:00	5.045	400	--	--	--	--	USGS	Event
492	Icacos	WB931213	1993-05-27	17:19:00	5.506	572	--	--	--	--	USGS	Event
2650	Mameyes	WB931230	1993-05-27	17:22:00	12.46	93	--	--	--	--	USGS	Event
493	Icacos	WB931214	1993-05-27	17:24:00	5.886	543	--	--	--	--	USGS	Event
494	Icacos	WB931215	1993-05-27	17:39:00	6.343	498	--	--	--	--	USGS	Event
2651	Mameyes	WB931231	1993-05-27	17:42:00	15.62	104	--	--	--	--	USGS	Event
495	Icacos	WB931216	1993-05-27	17:54:00	6.104	491	--	--	--	--	USGS	Event
2652	Mameyes	WB931232	1993-05-27	18:02:00	18.64	136	--	--	--	--	USGS	Event
496	Icacos	WB931217	1993-05-27	18:14:00	5.181	425	--	--	--	--	USGS	Event
2653	Mameyes	WB931233	1993-05-27	18:22:00	16.37	100	--	--	--	--	USGS	Event
497	Icacos	WB931218	1993-05-27	18:34:00	3.897	366	--	--	--	--	USGS	Event
2654	Mameyes	WB931234	1993-05-27	18:42:00	13.65	98	--	--	--	--	USGS	Event
498	Icacos	WB931219	1993-05-27	18:44:00	3.18	320	--	--	--	--	USGS	Event
2655	Mameyes	WB931235	1993-05-27	19:12:00	10.99	90	--	--	--	--	USGS	Event
2656	Mameyes	WB931236	1993-05-27	19:15:00	10.8	86	--	--	--	--	USGS	Event
499	Icacos	WB931239	1993-05-28	14:06:00	0.2764	50	--	--	--	--	USGS	Depth integrated
2657	Mameyes	WB931240	1993-05-28	15:25:00	1.483	5	--	--	--	--	USGS	Depth integrated
2658	Mameyes	WB930170	1993-06-01	10:07:00	1.939	6.826	--	--	565.807	229.9	USGS	Manual
2659	Mameyes	WB931244	1993-06-01	10:45:00	1.908	5	--	--	--	--	USGS	Depth integrated
500	Icacos	WB931243	1993-06-01	16:22:00	0.2095	5	--	--	--	--	USGS	Depth integrated
501	Icacos	WB930169	1993-06-01	16:35:00	0.2095	--	--	--	406.922	85.6	USGS	Manual
2660	Mameyes	WB931248	1993-06-09	13:30:00	1.218	2	--	--	--	--	USGS	Depth integrated
502	Icacos	WB931247	1993-06-09	14:52:00	0.1586	3	--	--	--	--	USGS	Depth integrated
503	Icacos	WB931253	1993-06-17	13:49:00	0.1274	4	--	--	--	--	USGS	Manual
2661	Mameyes	WB931254	1993-06-17	15:34:00	0.872	2	--	--	--	--	USGS	Manual
2662	Mameyes	WB930278	1993-06-19	10:00:00	16.13	238	--	--	--	--	USGS	Event
2663	Mameyes	WB930279	1993-06-19	10:10:00	14.99	252	--	--	--	--	USGS	Event
2664	Mameyes	WB930280	1993-06-19	10:20:00	13.85	255	--	--	--	--	USGS	Event
2665	Mameyes	WB930281	1993-06-19	10:30:00	12.71	251	--	--	--	--	USGS	Event
2666	Mameyes	WB930282	1993-06-19	10:40:00	11.57	237	--	--	--	--	USGS	Event
2667	Mameyes	WB930283	1993-06-19	10:55:00	9.911	210	--	--	--	--	USGS	Event
2668	Mameyes	WB930284	1993-06-19	11:10:00	9.019	196	--	--	--	--	USGS	Event
2669	Mameyes	WB930285	1993-06-19	11:15:00	8.721	177	--	--	--	--	USGS	Event
2670	Mameyes	WB931262	1993-06-19	17:40:00	33.41	615	--	--	--	--	USGS	Event
2671	Mameyes	WB931263	1993-06-19	17:55:00	35.23	402	--	--	--	--	USGS	Event
2672	Mameyes	WB931264	1993-06-19	18:15:00	26.25	265	--	--	--	--	USGS	Event
2673	Mameyes	WB931265	1993-06-19	18:35:00	18.97	182	--	--	--	--	USGS	Event
2674	Mameyes	WB931266	1993-06-19	18:55:00	15.63	118	--	--	--	--	USGS	Event
2675	Mameyes	WB931267	1993-06-19	19:15:00	14.02	87	--	--	--	--	USGS	Event
2676	Mameyes	WB931268	1993-06-19	19:45:00	26.75	79	--	--	--	--	USGS	Event
2677	Mameyes	WB931269	1993-06-19	20:15:00	21.93	67	--	--	--	--	USGS	Event
2678	Mameyes	WB931270	1993-06-19	20:45:00	15.17	114	--	--	--	--	USGS	Event
2679	Mameyes	WB931271	1993-06-19	21:15:00	12.18	85	--	--	--	--	USGS	Event
2680	Mameyes	WB931272	1993-06-19	21:55:00	11.45	55	--	--	--	--	USGS	Event
2681	Mameyes	WB931273	1993-06-19	22:35:00	11.91	37	--	--	--	--	USGS	Event
2682	Mameyes	WB931274	1993-06-19	23:15:00	10.61	31	--	--	--	--	USGS	Event
2683	Mameyes	WB931275	1993-06-19	23:55:00	8.856	27	--	--	--	--	USGS	Event
2684	Mameyes	WB931276	1993-06-20	00:15:00	8.054	25	--	--	--	--	USGS	Event
504	Icacos	WB931284	1993-06-21	12:44:00	0.1738	10	--	--	--	--	USGS	Depth integrated
505	Icacos	WB931285	1993-06-21	13:12:00	0.1613	6	--	--	--	--	USGS	Depth integrated
2685	Mameyes	WB931286	1993-06-21	16:01:00	1.218	1	--	--	--	--	USGS	Depth integrated
506	Icacos	WB931288	1993-06-23	14:26:00	0.1228	4	--	--	--	--	USGS	Depth integrated
2686	Mameyes	WB931292	1993-07-03	10:00:00	10.05	58	--	--	--	--	USGS	Event
2687	Mameyes	WB931293	1993-07-03	10:10:00	10.05	54	--	--	--	--	USGS	Event
2688	Mameyes	WB931294	1993-07-03	10:15:00	9.146	52	--	--	--	--	USGS	Event
2689	Mameyes	WB931317	1993-07-07	09:37:00	1.218	6	--	--	--	--	USGS	Depth integrated
507	Icacos	WB931309	1993-07-07	15:14:00	4.539	775	--	--	--	--	USGS	Event
508	Icacos	WB931310	1993-07-07	15:19:00	5.483	1109	--	--	--	--	USGS	Event
509	Icacos	WB931311	1993-07-07	15:24:00	6.169	1190	--	--	--	--	USGS	Event
510	Icacos	WB931312	1993-07-07	15:39:00	6.578	852	--	--	--	--	USGS	Event
511	Icacos	WB931313	1993-07-07	15:54:00	5.845	646	--	--	--	--	USGS	Event
512	Icacos	WB931314	1993-07-07	16:14:00	4.679	536	--	--	--	--	USGS	Event
2690	Mameyes	WB931318	1993-07-07	16:15:00	12.12	126	--	--	--	--	USGS	Event
2691	Mameyes	WB931319	1993-07-07	16:25:00	12.12	114	--	--	--	--	USGS	Event
513	Icacos	WB931315	1993-07-07	16:35:00	3.347	325	--	--	--	--	USGS	Depth integrated
2692	Mameyes	WB931320	1993-07-07	16:35:00	12.12	97	--	--	--	--	USGS	Event
2693	Mameyes	WB931321	1993-07-07	16:45:00	10.45	96	--	--	--	--	USGS	Event
514	Icacos	WB931316	1993-07-07	16:52:00	2.422	270	--	--	--	--	USGS	Depth integrated
2694	Mameyes	WB931322	1993-07-07	16:55:00	10.45	87	--	--	--	--	USGS	Event
2695	Mameyes	WB931323	1993-07-07	17:00:00	9.231	83	--	--	--	--	USGS	Event
2696	Mameyes	WB931366	1993-07-11	04:40:00	13.2	139	--	--	--	--	USGS	Event
2697	Mameyes	WB931367	1993-07-11	04:55:00	12.35	129	--	--	--	--	USGS	Event
2698	Mameyes	WB931368	1993-07-11	05:10:00	10.46	114	--	--	--	--	USGS	Event
2699	Mameyes	WB931369	1993-07-11	05:25:00	10.41	102	--	--	--	--	USGS	Event
2700	Mameyes	WB931370	1993-07-11	05:45:00	13.56	125	--	--	--	--	USGS	Event
2701	Mameyes	WB931371	1993-07-11	06:05:00	17.16	271	--	--	--	--	USGS	Event
2702	Mameyes	WB931372	1993-07-11	06:25:00	22.8	178	--	--	--	--	USGS	Event
2703	Mameyes	WB931373	1993-07-11	06:45:00	32.28	167	--	--	--	--	USGS	Event
2704	Mameyes	WB931374	1993-07-11	07:15:00	33.13	120	--	--	--	--	USGS	Event
2705	Mameyes	WB931375	1993-07-11	07:45:00	31.43	94	--	--	--	--	USGS	Event
2706	Mameyes	WB931376	1993-07-11	08:15:00	21.29	81	--	--	--	--	USGS	Event
2707	Mameyes	WB931377	1993-07-11	08:45:00	25.29	64	--	--	--	--	USGS	Event
2708	Mameyes	WB931378	1993-07-11	09:25:00	44.17	247	--	--	--	--	USGS	Event
515	Icacos	WB931359	1993-07-11	09:29:00	4.26	1532	--	--	--	--	USGS	Event
516	Icacos	WB931360	1993-07-11	09:34:00	4.541	1266	--	--	--	--	USGS	Event
517	Icacos	WB931361	1993-07-11	09:39:00	4.77	1038	--	--	--	--	USGS	Event
518	Icacos	WB931362	1993-07-11	09:54:00	5.378	802	--	--	--	--	USGS	Event
2709	Mameyes	WB931379	1993-07-11	10:05:00	20.98	131	--	--	--	--	USGS	Event
519	Icacos	WB931363	1993-07-11	10:09:00	5.833	574	--	--	--	--	USGS	Event
520	Icacos	WB931364	1993-07-11	10:29:00	4.256	349	--	--	--	--	USGS	Event
521	Icacos	WB931365	1993-07-11	10:44:00	3.061	333	--	--	--	--	USGS	Event
2710	Mameyes	WB931380	1993-07-11	10:45:00	13.42	74	--	--	--	--	USGS	Event
2711	Mameyes	WB931381	1993-07-11	11:15:00	9.43	51	--	--	--	--	USGS	Event
2712	Mameyes	WB931385	1993-07-13	09:00:00	1.557	2	--	--	--	--	USGS	Depth integrated
522	Icacos	WB931384	1993-07-13	09:45:00	0.1703	4	--	--	--	--	USGS	Depth integrated
2713	Mameyes	WB930268	1993-07-14	10:00:00	1.756	--	--	--	702.804	80.7	USGS	Manual
2714	Mameyes	WB931389	1993-07-14	10:21:00	1.756	--	--	--	--	--	USGS	Depth integrated
523	Icacos	WB931388	1993-07-14	13:27:00	0.1388	3	--	--	--	--	USGS	Depth integrated
524	Icacos	WB930267	1993-07-14	13:45:00	0.1218	4.012	--	--	362.885	68.4	USGS	Manual
525	Icacos	WB931390	1993-07-15	17:45:00	4.078	666	--	--	--	--	USGS	Event
526	Icacos	WB931391	1993-07-15	17:50:00	4.219	446	--	--	--	--	USGS	Event
527	Icacos	WB931392	1993-07-15	17:55:00	4.219	423	--	--	--	--	USGS	Event
528	Icacos	WB931393	1993-07-15	18:10:00	3.886	294	--	--	--	--	USGS	Event
529	Icacos	WB931394	1993-07-15	18:15:00	3.681	268	--	--	--	--	USGS	Event
2715	Mameyes	WB931398	1993-07-21	09:12:00	1.331	1	--	--	--	--	USGS	Depth integrated
530	Icacos	WB931397	1993-07-21	14:00:00	0.1257	--	--	--	--	--	USGS	Depth integrated
531	Icacos	WB931399	1993-07-22	16:45:00	4.842	552	--	--	--	--	USGS	Event
532	Icacos	WB931400	1993-07-22	16:50:00	5.17	548	--	--	--	--	USGS	Event
533	Icacos	WB931401	1993-07-22	16:55:00	5.339	559	--	--	--	--	USGS	Event
534	Icacos	WB931402	1993-07-22	17:10:00	5.607	683	--	--	--	--	USGS	Event
2716	Mameyes	WB931406	1993-07-22	17:15:00	12.83	172	--	--	--	--	USGS	Event
535	Icacos	WB931403	1993-07-22	17:25:00	5.208	505	--	--	--	--	USGS	Event
536	Icacos	WB931404	1993-07-22	17:45:00	4.078	350	--	--	--	--	USGS	Event
537	Icacos	WB931405	1993-07-22	18:00:00	2.945	236	--	--	--	--	USGS	Event
538	Icacos	WB931418	1993-07-23	06:50:00	4.191	264	--	--	--	--	USGS	Event
539	Icacos	WB931419	1993-07-23	07:10:00	3.592	197	--	--	--	--	USGS	Event
540	Icacos	WB931420	1993-07-23	07:15:00	3.285	172	--	--	--	--	USGS	Event
2717	Mameyes	WB931424	1993-07-27	12:12:00	1.948	1	--	--	--	--	USGS	Depth integrated
541	Icacos	WB931423	1993-07-27	13:50:00	0.2048	5	--	--	--	--	USGS	Depth integrated
542	Icacos	WB931429	1993-08-05	16:55:00	0.1189	5	--	--	--	--	USGS	Depth integrated
543	Icacos	WB931433	1993-08-18	11:57:00	0.1457	4	--	--	--	--	USGS	Depth integrated
2718	Mameyes	WB931434	1993-08-18	22:15:00	10.25	402	--	--	--	--	USGS	Event
2719	Mameyes	WB931435	1993-08-18	22:25:00	10.25	417	--	--	--	--	USGS	Event
2720	Mameyes	WB931436	1993-08-18	22:35:00	19.4	400	--	--	--	--	USGS	Event
2721	Mameyes	WB931437	1993-08-18	22:45:00	15.35	355	--	--	--	--	USGS	Event
2722	Mameyes	WB931438	1993-08-18	22:55:00	15.35	297	--	--	--	--	USGS	Event
2723	Mameyes	WB931439	1993-08-18	23:10:00	13.79	226	--	--	--	--	USGS	Event
2724	Mameyes	WB931440	1993-08-18	23:25:00	10.59	179	--	--	--	--	USGS	Event
2725	Mameyes	WB931441	1993-08-18	23:30:00	9.628	167	--	--	--	--	USGS	Event
2726	Mameyes	WB930329	1993-08-23	10:30:00	1.917	6.408	--	--	490.961	269.3	USGS	Manual
2727	Mameyes	WB931444	1993-08-23	11:05:00	1.841	1	--	--	--	--	USGS	Depth integrated
544	Icacos	WB931443	1993-08-23	13:00:00	0.1606	7	--	--	--	--	USGS	Depth integrated
545	Icacos	WB930326	1993-08-23	13:30:00	0.1575	8.288	--	--	324.274	271.3	USGS	Manual
2728	Mameyes	WB931447	1993-08-27	09:48:00	0.7646	--	--	--	--	--	USGS	Depth integrated
546	Icacos	WB931446	1993-08-27	14:55:00	0.1354	2	--	--	--	--	USGS	Depth integrated
2729	Mameyes	WB931451	1993-08-31	09:48:00	2.822	13	--	--	--	--	USGS	Depth integrated
547	Icacos	WB931450	1993-08-31	15:06:00	0.1481	8	--	--	--	--	USGS	Depth integrated
548	Icacos	WB930400	1993-09-05	15:54:00	5.324	668	--	--	--	--	USGS	Event
549	Icacos	WB930401	1993-09-05	16:09:00	5.038	588	--	--	--	--	USGS	Event
550	Icacos	WB931466	1993-09-08	11:50:00	0.4287	27	--	--	--	--	USGS	Depth integrated
551	Icacos	WB931491	1993-09-16	14:05:00	2.745	--	--	--	--	--	USGS	Depth integrated
552	Icacos	WB931510	1993-09-20	12:48:00	0.1767	2	--	--	--	--	USGS	Depth integrated
553	Icacos	WB931516	1993-09-30	12:05:00	0.1359	5	--	--	--	--	USGS	Depth integrated
554	Icacos	WB931524	1993-10-07	03:59:00	5.169	862	--	--	--	--	USGS	Event
555	Icacos	WB931525	1993-10-07	04:04:00	5.89	886	--	--	--	--	USGS	Event
556	Icacos	WB931526	1993-10-07	04:09:00	6.337	806	--	--	--	--	USGS	Event
557	Icacos	WB931527	1993-10-07	04:24:00	6.003	621	--	--	--	--	USGS	Event
558	Icacos	WB931528	1993-10-07	04:39:00	4.912	416	--	--	--	--	USGS	Event
559	Icacos	WB931529	1993-10-07	04:59:00	3.814	349	--	--	--	--	USGS	Event
560	Icacos	WB931530	1993-10-07	05:14:00	3.039	259	--	--	--	--	USGS	Event
561	Icacos	WB931532	1993-10-12	15:56:00	0.2013	11	--	--	--	--	USGS	Depth integrated
2730	Mameyes	WB930402	1993-10-22	17:45:00	24.2	640	--	--	--	--	USGS	Event
2731	Mameyes	WB930403	1993-10-22	17:55:00	32.36	518	--	--	--	--	USGS	Event
2732	Mameyes	WB930404	1993-10-22	18:05:00	43.27	451	--	--	--	--	USGS	Event
2733	Mameyes	WB930405	1993-10-22	18:15:00	26.57	362	--	--	--	--	USGS	Event
2734	Mameyes	WB930406	1993-10-22	18:25:00	26.57	301	--	--	--	--	USGS	Event
2735	Mameyes	WB930407	1993-10-22	18:40:00	21.8	225	--	--	--	--	USGS	Event
2736	Mameyes	WB930408	1993-10-22	18:55:00	16.59	197	--	--	--	--	USGS	Event
2737	Mameyes	WB930409	1993-10-22	19:10:00	12.79	141	--	--	--	--	USGS	Event
2738	Mameyes	WB930410	1993-10-22	19:25:00	11.44	113	--	--	--	--	USGS	Event
2739	Mameyes	WB930411	1993-10-22	19:30:00	9.339	105	--	--	--	--	USGS	Event
2740	Mameyes	WB930373	1993-10-28	08:55:00	0.9566	1.766	--	--	707.854	92.44	USGS	Manual
562	Icacos	WB931558	1993-11-15	16:40:00	4.544	794	--	--	--	--	USGS	Event
563	Icacos	WB931559	1993-11-15	17:00:00	3.912	365	--	--	--	--	USGS	Event
564	Icacos	WB931560	1993-11-15	17:15:00	3.469	1056	--	--	--	--	USGS	Event
2741	Mameyes	WB931569	1993-11-18	13:30:00	16.03	318	--	--	--	--	USGS	Event
565	Icacos	WB931566	1993-11-18	13:35:00	5.887	912	--	--	--	--	USGS	Event
2742	Mameyes	WB931570	1993-11-18	13:40:00	17.77	372	--	--	--	--	USGS	Event
2743	Mameyes	WB931571	1993-11-18	13:50:00	19.7	416	--	--	--	--	USGS	Event
566	Icacos	WB931567	1993-11-18	13:55:00	5.553	1103	--	--	--	--	USGS	Event
2744	Mameyes	WB931572	1993-11-18	14:00:00	14.7	391	--	--	--	--	USGS	Event
2745	Mameyes	WB931573	1993-11-18	14:10:00	14.7	346	--	--	--	--	USGS	Event
567	Icacos	WB931568	1993-11-18	14:25:00	3.412	435	--	--	--	--	USGS	Event
2746	Mameyes	WB931574	1993-11-18	14:25:00	11.55	266	--	--	--	--	USGS	Event
568	Icacos	WB931585	1993-12-19	20:59:00	3.687	632	--	--	--	--	USGS	Event
569	Icacos	WB931586	1993-12-19	21:04:00	4.051	698	--	--	--	--	USGS	Event
570	Icacos	WB931587	1993-12-19	21:09:00	4.231	612	--	--	--	--	USGS	Event
571	Icacos	WB931588	1993-12-19	21:24:00	4.151	539	--	--	--	--	USGS	Event
572	Icacos	WB931589	1993-12-19	21:39:00	3.566	479	--	--	--	--	USGS	Event
573	Icacos	WB931590	1993-12-19	21:44:00	3.338	423	--	--	--	--	USGS	Event
2747	Mameyes	WB931594	1993-12-20	04:45:00	11	158	--	--	--	--	USGS	Event
2748	Mameyes	WB931595	1993-12-20	04:55:00	11	156	--	--	--	--	USGS	Event
2749	Mameyes	WB931596	1993-12-20	05:05:00	11	168	--	--	--	--	USGS	Event
2750	Mameyes	WB931597	1993-12-20	05:15:00	10.78	173	--	--	--	--	USGS	Event
2751	Mameyes	WB931598	1993-12-20	05:25:00	10.78	156	--	--	--	--	USGS	Event
574	Icacos	WB931591	1993-12-20	05:29:00	4.771	341	--	--	--	--	USGS	Event
2752	Mameyes	WB931599	1993-12-20	05:40:00	11.2	150	--	--	--	--	USGS	Event
575	Icacos	WB931592	1993-12-20	05:49:00	3.954	316	--	--	--	--	USGS	Event
2753	Mameyes	WB931600	1993-12-20	05:55:00	12.23	142	--	--	--	--	USGS	Event
576	Icacos	WB931593	1993-12-20	05:59:00	3.48	278	--	--	--	--	USGS	Event
2754	Mameyes	WB931601	1993-12-20	06:10:00	11.89	134	--	--	--	--	USGS	Event
2755	Mameyes	WB931602	1993-12-20	06:25:00	11.33	112	--	--	--	--	USGS	Event
2756	Mameyes	WB931603	1993-12-20	06:45:00	9.339	93	--	--	--	--	USGS	Event
2757	Mameyes	WB931604	1993-12-20	06:47:00	9.098	88	--	--	--	--	USGS	Event
577	Icacos	WB940029	1994-02-19	12:15:00	7.786	3336	--	--	89.986	--	USGS	Event
2758	Mameyes	WB940112	1994-02-19	12:15:00	19.7	952	--	--	178.26	--	USGS	Event
578	Icacos	WB940030	1994-02-19	12:20:00	9.908	2407	--	--	65.4656	--	USGS	Event
579	Icacos	WB940031	1994-02-19	12:25:00	11.83	2879	--	--	71.0544	--	USGS	Event
2759	Mameyes	WB940113	1994-02-19	12:25:00	19.7	861	--	--	320.997	--	USGS	Event
2760	Mameyes	WB940114	1994-02-19	12:35:00	36.55	840	--	--	131.838	--	USGS	Event
580	Icacos	WB940032	1994-02-19	12:40:00	14.29	3248	--	--	61.2444	--	USGS	Event
2761	Mameyes	WB940115	1994-02-19	12:45:00	61.67	750	--	--	117.466	--	USGS	Event
581	Icacos	WB940033	1994-02-19	12:55:00	14.38	3061	--	--	60.887	--	USGS	Event
2762	Mameyes	WB940116	1994-02-19	12:55:00	61.67	677	--	--	124.531	--	USGS	Event
2763	Mameyes	WB940117	1994-02-19	13:10:00	67.49	594	--	--	131.53	--	USGS	Event
582	Icacos	WB940034	1994-02-19	13:15:00	13.79	2877	--	--	53.6855	--	USGS	Event
2764	Mameyes	WB940118	1994-02-19	13:25:00	48.78	425	--	--	104.994	--	USGS	Event
583	Icacos	WB940035	1994-02-19	13:35:00	17.85	2774	--	--	46.5105	--	USGS	Event
2765	Mameyes	WB940119	1994-02-19	13:40:00	64.79	336	--	--	111.467	--	USGS	Event
584	Icacos	WB940036	1994-02-19	13:55:00	18.77	2482	--	--	42.2501	--	USGS	Event
2766	Mameyes	WB940120	1994-02-19	13:55:00	70.52	548	--	--	97.1276	--	USGS	Event
585	Icacos	WB940037	1994-02-19	14:15:00	13.79	1431	--	--	44.3624	--	USGS	Event
2767	Mameyes	WB940121	1994-02-19	14:15:00	83.49	515	--	--	103.486	--	USGS	Event
586	Icacos	WB940038	1994-02-19	14:35:00	11.37	1242	--	--	43.164	--	USGS	Event
2768	Mameyes	WB940122	1994-02-19	14:35:00	65.19	365	--	--	168.139	--	USGS	Event
587	Icacos	WB940039	1994-02-19	14:55:00	8.918	1219	--	--	42.2035	--	USGS	Event
2769	Mameyes	WB940123	1994-02-19	14:55:00	42.51	233	--	--	105.925	--	USGS	Event
2770	Mameyes	WB940124	1994-02-19	15:15:00	26.76	162	--	--	108.572	--	USGS	Event
588	Icacos	WB940040	1994-02-19	15:25:00	5.499	931	--	--	50.352	--	USGS	Event
589	Icacos	WB940041	1994-02-19	15:55:00	3.084	316	--	--	54.5684	--	USGS	Event
590	Icacos	WB940042	1994-02-19	16:00:00	2.798	331	--	--	64.1275	--	USGS	Event
2771	Mameyes	WB940126	1994-02-19	16:15:00	13.06	82	--	--	126.683	--	USGS	Event
2772	Mameyes	WB940127	1994-02-19	16:45:00	10.04	63	--	--	127.513	--	USGS	Event
2773	Mameyes	WB940128	1994-02-19	16:47:00	9.826	63	--	--	--	--	USGS	Event
591	Icacos	WB940043	1994-02-19	21:10:00	11.8	1358	--	--	50.3403	--	USGS	Event
2774	Mameyes	WB940129	1994-02-19	21:28:00	43.97	245	--	--	123.511	--	USGS	Event
592	Icacos	WB940044	1994-02-19	21:40:00	8.537	1037	--	--	44.454	--	USGS	Event
2775	Mameyes	WB940130	1994-02-19	22:08:00	34.64	189	--	--	118.751	--	USGS	Event
593	Icacos	WB940045	1994-02-19	22:25:00	4.553	479	--	--	66.2808	--	USGS	Event
594	Icacos	WB940046	1994-02-19	22:45:00	3.541	333	--	--	60.5365	--	USGS	Event
2776	Mameyes	WB940131	1994-02-19	22:48:00	29.26	226	--	--	128.491	--	USGS	Event
595	Icacos	WB940047	1994-02-19	23:25:00	9.699	1352	--	--	47.1775	--	USGS	Event
2777	Mameyes	WB940132	1994-02-19	23:28:00	19.17	113	--	--	153.159	--	USGS	Event
2778	Mameyes	WB940133	1994-02-20	00:08:00	30.14	--	--	--	164.857	--	USGS	Event
596	Icacos	WB940048	1994-02-20	00:10:00	15.31	2566	--	--	32.7848	--	USGS	Event
597	Icacos	WB940049	1994-02-20	00:55:00	14.67	1599	--	--	33.3494	--	USGS	Event
2779	Mameyes	WB940134	1994-02-20	01:08:00	18.93	84	--	--	149.352	380.5	USGS	Event
598	Icacos	WB940050	1994-02-20	01:40:00	9.744	1253	--	--	31.4978	--	USGS	Event
2780	Mameyes	WB940135	1994-02-20	02:08:00	18.42	92	--	--	133.696	345.9	USGS	Event
599	Icacos	WB940051	1994-02-20	02:25:00	6.55	707	--	--	41.6744	--	USGS	Event
600	Icacos	WB940052	1994-02-20	03:25:00	6.895	777	--	--	27.6985	--	USGS	Event
2781	Mameyes	WB940060	1994-03-23	10:00:00	0.3984	1.139	--	--	928.714	76.6	USGS	Manual
2782	Mameyes	WB940062	1994-03-23	10:00:00	0.3984	1	--	--	--	50.81	USGS	Manual
601	Icacos	WB940059	1994-03-23	12:30:00	0.08356	2.576	--	--	440.617	67.1	USGS	Manual
602	Icacos	WB940061	1994-03-23	12:30:00	0.08356	3	--	--	--	88.22	USGS	Manual
2783	Mameyes	WB940161	1994-05-14	13:45:00	10.89	531	--	--	--	--	USGS	Event
2784	Mameyes	WB940162	1994-05-14	13:55:00	10.89	533	--	--	--	--	USGS	Event
2785	Mameyes	WB940163	1994-05-14	14:05:00	22.98	447	--	--	--	--	USGS	Event
2786	Mameyes	WB940164	1994-05-14	14:15:00	29.28	362	2370	--	--	--	USGS	Event
2787	Mameyes	WB940165	1994-05-14	14:25:00	29.28	273	--	--	--	--	USGS	Event
2788	Mameyes	WB940166	1994-05-14	14:40:00	20.65	204	1158	--	--	--	USGS	Event
2789	Mameyes	WB940167	1994-05-14	14:55:00	17.3	167	--	--	--	--	USGS	Event
2790	Mameyes	WB940168	1994-05-14	15:10:00	15.63	130	--	--	--	--	USGS	Event
2791	Mameyes	WB940169	1994-05-14	15:25:00	12.59	107	--	--	--	--	USGS	Event
2792	Mameyes	WB940170	1994-05-14	15:45:00	10.78	79	--	--	--	--	USGS	Event
2793	Mameyes	WB940171	1994-05-14	16:00:00	9.839	63	--	--	--	--	USGS	Event
603	Icacos	WB940200	1994-06-30	09:50:00	4.881	374	--	--	--	--	USGS	Event
604	Icacos	WB940201	1994-06-30	10:10:00	4.674	334	--	--	--	--	USGS	Event
605	Icacos	WB940202	1994-06-30	10:30:00	3.874	264	--	--	--	--	USGS	Event
606	Icacos	WB940203	1994-06-30	10:45:00	3.09	210	--	--	--	--	USGS	Event
2794	Mameyes	WB940224	1994-07-13	09:20:00	0.3327	--	--	--	815.586	--	USGS	Manual
2795	Mameyes	WB940221	1994-07-13	09:25:00	0.3327	0.8749	--	--	895.833	134.2	USGS	Manual
607	Icacos	WB940220	1994-07-13	17:15:00	0.08985	2.28	--	--	461.224	120.9	USGS	Manual
608	Icacos	WB940223	1994-07-13	17:30:00	0.08763	--	--	--	438.611	--	USGS	Manual
609	Icacos	WB940232	1994-07-18	05:40:00	4.227	321	1539	--	--	--	USGS	Event
2796	Mameyes	WB940231	1994-07-18	05:45:00	23.67	232	1463	--	--	--	USGS	Event
610	Icacos	WB940256	1994-08-04	11:40:00	0.1288	--	--	--	436.836	112.5	USGS	Manual
2797	Mameyes	WB940263	1994-08-04	17:10:00	0.279	--	--	--	859.958	97.7	USGS	Manual
611	Icacos	WB946001	1994-08-16	13:55:00	0.119	2.991	--	--	--	--	USGS	Manual
612	Icacos	WB940284	1994-08-18	20:59:00	4.341	640	3136	--	146.479	--	USGS	Event
613	Icacos	WB940285	1994-08-18	21:04:00	5.61	594	2846	--	144.947	--	USGS	Event
614	Icacos	WB940286	1994-08-18	21:09:00	6.75	716	3427	--	133.567	--	USGS	Event
615	Icacos	WB940287	1994-08-18	21:24:00	8.836	1114	5999	--	127.678	--	USGS	Event
616	Icacos	WB940288	1994-08-18	21:39:00	9.319	1070	5528	--	106.334	--	USGS	Event
617	Icacos	WB940289	1994-08-18	21:59:00	8.912	712	1544	--	90.7102	--	USGS	Event
2798	Mameyes	WB940276	1994-08-18	22:00:00	9.839	269	--	--	--	--	USGS	Event
2799	Mameyes	WB940277	1994-08-18	22:10:00	9.084	247	--	--	--	--	USGS	Event
618	Icacos	WB940290	1994-08-18	22:19:00	7.448	447	1740	--	82.1092	--	USGS	Event
2800	Mameyes	WB940278	1994-08-18	22:20:00	8.388	201	--	--	--	--	USGS	Event
619	Icacos	WB940291	1994-08-18	22:39:00	5.163	281	1118	--	87.7925	--	USGS	Event
2801	Mameyes	WB940279	1994-08-18	22:40:00	8.296	166	--	--	--	--	USGS	Event
2802	Mameyes	WB940280	1994-08-18	22:45:00	7.16	147	1116	--	--	--	USGS	Event
620	Icacos	WB940292	1994-08-18	22:59:00	3.322	191	732.2	--	--	--	USGS	Event
621	Icacos	WB940293	1994-08-18	22:59:00	3.322	191	732.4	--	--	--	USGS	Event
622	Icacos	WB940296	1994-08-23	18:45:00	4.733	423	1727	--	206.105	--	USGS	Event
623	Icacos	WB940297	1994-08-23	18:50:00	4.993	397	1678	--	171.078	--	USGS	Event
624	Icacos	WB940298	1994-08-23	18:55:00	5.084	394	1892	--	180.584	--	USGS	Event
625	Icacos	WB940299	1994-08-23	19:10:00	4.712	348	1431	--	158.78	--	USGS	Event
626	Icacos	WB940300	1994-08-23	19:25:00	3.873	198	824.6	--	146.047	--	USGS	Event
627	Icacos	WB940301	1994-08-23	19:45:00	2.705	135	548	--	130.784	--	USGS	Event
628	Icacos	WB940302	1994-08-23	19:45:00	2.705	135	600.2	--	148.869	--	USGS	Event
2803	Mameyes	WB947001	1994-08-23	19:45:00	7.498	85.72	--	--	--	--	USGS	Event
2804	Mameyes	WB947002	1994-08-23	19:55:00	7.498	104.4	--	--	--	--	USGS	Event
2805	Mameyes	WB947003	1994-08-23	20:00:00	6.511	99.65	--	--	--	--	USGS	Event
2806	Mameyes	WB947004	1994-09-02	14:13:00	0.4236	--	--	--	--	--	USGS	Depth integrated
629	Icacos	WB940325	1994-09-07	19:45:00	5.124	519	--	--	164.949	--	USGS	Event
630	Icacos	WB940326	1994-09-07	19:50:00	5.633	575	--	--	149.471	--	USGS	Event
631	Icacos	WB940327	1994-09-07	19:55:00	5.916	569	--	--	147.975	--	USGS	Event
632	Icacos	WB940328	1994-09-07	20:10:00	6.193	572	--	--	92.2603	--	USGS	Event
633	Icacos	WB940329	1994-09-07	20:25:00	5.962	497	--	--	120.56	--	USGS	Event
634	Icacos	WB940330	1994-09-07	20:45:00	4.657	333	--	--	111.887	--	USGS	Event
2807	Mameyes	WB947005	1994-09-07	20:45:00	9.047	155.2	--	--	--	--	USGS	Event
2808	Mameyes	WB947006	1994-09-07	20:55:00	9.047	138.8	--	--	--	--	USGS	Event
635	Icacos	WB940331	1994-09-07	21:05:00	3.21	214	--	--	99.4108	--	USGS	Event
2809	Mameyes	WB947007	1994-09-07	21:05:00	8.48	127.7	--	--	--	--	USGS	Event
636	Icacos	WB940332	1994-09-07	21:15:00	2.644	154	--	--	95.1302	--	USGS	Event
2810	Mameyes	WB947008	1994-09-07	21:15:00	8.114	138	--	--	--	--	USGS	Event
2811	Mameyes	WB947009	1994-09-07	21:25:00	8.114	124.3	--	--	--	--	USGS	Event
2812	Mameyes	WB947010	1994-09-07	21:40:00	6.702	120	--	--	--	--	USGS	Event
2813	Mameyes	WB947011	1994-09-07	21:45:00	6.201	151.3	--	--	--	--	USGS	Event
2814	Mameyes	WB947012	1994-09-14	09:35:00	0.5219	--	--	--	--	--	USGS	Depth integrated
637	Icacos	WB940381	1994-09-20	08:15:00	5.785	518	--	--	106.37	515.6	USGS	Event
638	Icacos	WB940382	1994-09-20	08:20:00	6.245	563	--	--	112.339	485.6	USGS	Event
639	Icacos	WB940383	1994-09-20	08:25:00	6.531	549	--	--	101.785	539.9	USGS	Event
640	Icacos	WB940384	1994-09-20	08:40:00	6.456	397	--	--	88.0947	535.7	USGS	Event
641	Icacos	WB940385	1994-09-20	08:55:00	6.033	374	--	--	117.026	518.9	USGS	Event
2815	Mameyes	WB947013	1994-09-20	09:00:00	16.03	--	--	--	--	--	USGS	Event
2816	Mameyes	WB947014	1994-09-20	09:10:00	16.03	--	--	--	--	--	USGS	Event
642	Icacos	WB940386	1994-09-20	09:15:00	5.491	355	--	--	113.914	516.2	USGS	Event
2817	Mameyes	WB947015	1994-09-20	09:20:00	17.66	337	--	--	--	--	USGS	Event
2818	Mameyes	WB947016	1994-09-20	09:30:00	15.36	--	--	--	--	--	USGS	Event
643	Icacos	WB940387	1994-09-20	09:35:00	4.415	285	--	--	105.859	529.6	USGS	Event
2819	Mameyes	WB947017	1994-09-20	09:40:00	13.11	--	--	--	--	--	USGS	Event
644	Icacos	WB940388	1994-09-20	09:55:00	3.388	194	--	--	--	512.4	USGS	Event
2820	Mameyes	WB947018	1994-09-20	09:55:00	12.12	186.9	--	--	--	--	USGS	Event
645	Icacos	WB940389	1994-09-20	10:00:00	3.191	192	--	--	--	511.5	USGS	Event
2821	Mameyes	WB947019	1994-09-20	10:10:00	11.33	--	--	--	--	--	USGS	Event
2822	Mameyes	WB947020	1994-09-20	10:25:00	10.36	--	--	--	--	--	USGS	Event
2823	Mameyes	WB947021	1994-09-20	10:40:00	10.36	--	--	--	--	--	USGS	Event
2824	Mameyes	WB947022	1994-09-20	11:00:00	9.637	138	--	--	--	--	USGS	Event
2825	Mameyes	WB947023	1994-09-20	11:20:00	9.537	--	--	--	--	--	USGS	Event
2826	Mameyes	WB947024	1994-09-20	11:40:00	9.637	--	--	--	--	--	USGS	Event
646	Icacos	WB940307	1994-09-20	12:00:00	2.862	72.67	--	--	144.217	570.4	USGS	Manual
647	Icacos	WB940309	1994-09-20	12:00:00	2.862	73	--	--	--	--	USGS	Manual
2827	Mameyes	WB947025	1994-09-20	12:00:00	8.856	52.7	--	--	--	--	USGS	Event
2828	Mameyes	WB947026	1994-09-20	12:30:00	8.388	34.38	--	--	--	--	USGS	Event
2829	Mameyes	WB947027	1994-09-20	13:00:00	8.114	31.45	--	--	--	--	USGS	Event
2830	Mameyes	WB947028	1994-09-20	13:30:00	6.912	36.64	--	--	--	--	USGS	Event
2831	Mameyes	WB947029	1994-09-20	15:55:00	3.783	17.52	--	--	--	--	USGS	Depth integrated
648	Icacos	WB940321	1994-10-04	11:30:00	0.1133	1.78	--	--	457.668	174.7	USGS	Manual
2832	Mameyes	WB940323	1994-10-05	09:00:00	0.2834	1.081	--	--	903.582	120.8	USGS	Manual
2833	Mameyes	WB947030	1994-10-05	09:38:00	0.284	--	--	--	--	--	USGS	Depth integrated
649	Icacos	WB946002	1994-10-10	13:45:00	3.724	479	--	--	--	--	USGS	Event
650	Icacos	WB946003	1994-10-10	13:50:00	4.619	585.9	--	--	--	--	USGS	Event
651	Icacos	WB946004	1994-10-10	13:55:00	5.41	720.4	--	--	--	--	USGS	Event
652	Icacos	WB946005	1994-10-10	14:10:00	5.922	488.7	--	--	--	--	USGS	Event
653	Icacos	WB946006	1994-10-10	14:25:00	4.869	359.6	--	--	--	--	USGS	Event
654	Icacos	WB946007	1994-10-10	14:45:00	3.65	261.8	--	--	--	--	USGS	Event
655	Icacos	WB946008	1994-10-10	15:00:00	2.991	208.5	--	--	--	--	USGS	Event
656	Icacos	WB946009	1994-10-11	10:05:00	0.1272	5.605	--	--	--	--	USGS	Depth integrated
2834	Mameyes	WB947031	1994-10-13	09:05:00	0.4617	--	--	--	--	--	USGS	Depth integrated
657	Icacos	WB940334	1994-10-20	03:14:00	4.492	361	--	--	166.115	553.6	USGS	Event
658	Icacos	WB940335	1994-10-20	03:19:00	5.127	374	--	--	114.52	525.1	USGS	Event
659	Icacos	WB940336	1994-10-20	03:24:00	5.736	391	--	--	118.89	549.1	USGS	Event
660	Icacos	WB940337	1994-10-20	03:39:00	8.685	827	--	--	--	602.8	USGS	Event
661	Icacos	WB940338	1994-10-20	03:54:00	11.68	1229	--	--	70.5284	586.6	USGS	Event
662	Icacos	WB940339	1994-10-20	04:14:00	10.8	1011	--	--	80.9979	566.8	USGS	Event
2835	Mameyes	WB940368	1994-10-20	04:30:00	15.63	212	--	--	--	431.5	USGS	Event
663	Icacos	WB940340	1994-10-20	04:34:00	8.96	732	--	--	72.0775	553.5	USGS	Event
2836	Mameyes	WB940369	1994-10-20	04:40:00	15.63	189	--	--	--	412.5	USGS	Event
2837	Mameyes	WB940370	1994-10-20	04:50:00	13.31	241	--	--	--	421.2	USGS	Event
664	Icacos	WB940341	1994-10-20	04:54:00	7.55	825	--	--	85.8896	565.8	USGS	Event
2838	Mameyes	WB940371	1994-10-20	05:00:00	10.25	297	--	--	--	399.9	USGS	Event
2839	Mameyes	WB940372	1994-10-20	05:10:00	10.25	297	--	--	--	401.6	USGS	Event
665	Icacos	WB940342	1994-10-20	05:14:00	5.636	505	--	--	87.7482	474.7	USGS	Event
2840	Mameyes	WB940373	1994-10-20	05:15:00	8.951	284	--	--	--	433	USGS	Event
666	Icacos	WB940343	1994-10-20	05:34:00	3.637	295	--	--	--	477.2	USGS	Event
667	Icacos	WB940344	1994-10-20	05:44:00	3.01	258	--	--	--	552.5	USGS	Event
668	Icacos	WB940345	1994-10-20	06:39:00	7.177	1186	--	--	63.912	441.1	USGS	Event
2841	Mameyes	WB940374	1994-10-20	06:55:00	12.12	278	--	--	--	433.1	USGS	Event
669	Icacos	WB940346	1994-10-20	07:09:00	9.543	973	--	--	--	423.7	USGS	Event
2842	Mameyes	WB940375	1994-10-20	07:10:00	27.71	302	--	--	--	453.8	USGS	Event
2843	Mameyes	WB940376	1994-10-20	07:25:00	31.11	255	--	--	--	475.8	USGS	Event
670	Icacos	WB940347	1994-10-20	07:29:00	8.395	583	--	--	54.4617	475.7	USGS	Event
2844	Mameyes	WB940377	1994-10-20	07:40:00	24.91	185	--	--	--	459.9	USGS	Event
2845	Mameyes	WB940378	1994-10-20	08:00:00	13.55	130	--	--	--	451.3	USGS	Event
671	Icacos	WB940348	1994-10-20	08:09:00	4.821	406	--	--	86.2788	470.8	USGS	Event
2846	Mameyes	WB940379	1994-10-20	08:20:00	11.66	98	--	--	--	448.6	USGS	Event
672	Icacos	WB940349	1994-10-20	08:29:00	3.151	220	--	--	--	432.8	USGS	Event
2847	Mameyes	WB940380	1994-10-20	08:30:00	9.941	86	--	--	--	455.4	USGS	Event
673	Icacos	WB946010	1994-10-21	11:15:00	0.1911	2.507	--	--	--	--	USGS	Manual
674	Icacos	WB940421	1994-10-23	03:14:00	5.114	633	--	--	--	533.4	USGS	Event
675	Icacos	WB940422	1994-10-23	03:19:00	5.245	556	--	--	--	446.5	USGS	Event
676	Icacos	WB940423	1994-10-23	03:24:00	5.245	617	--	--	--	456.4	USGS	Event
677	Icacos	WB940424	1994-10-23	03:39:00	4.911	412	--	--	--	593.8	USGS	Event
678	Icacos	WB940425	1994-10-23	03:54:00	4.427	398	--	--	--	492.3	USGS	Event
679	Icacos	WB940426	1994-10-23	04:14:00	3.87	326	--	--	--	542.8	USGS	Event
680	Icacos	WB940427	1994-10-23	04:29:00	3.299	219	--	--	--	400.2	USGS	Event
681	Icacos	WB940431	1994-11-06	10:44:00	3.724	704	--	--	--	380.2	USGS	Event
682	Icacos	WB940432	1994-11-06	10:49:00	4.153	624	--	--	--	383.5	USGS	Event
683	Icacos	WB940433	1994-11-06	10:54:00	4.339	535	--	--	--	420.8	USGS	Event
684	Icacos	WB940434	1994-11-06	11:09:00	4.395	310.2	--	--	--	481.7	USGS	Event
2848	Mameyes	WB940473	1994-11-06	11:15:00	14.7	335	--	--	--	438.3	USGS	Event
685	Icacos	WB940435	1994-11-06	11:24:00	4.447	482	--	--	--	473.7	USGS	Event
2849	Mameyes	WB940474	1994-11-06	11:25:00	14.7	228	--	--	--	354.5	USGS	Event
2850	Mameyes	WB940475	1994-11-06	11:35:00	15.22	183	--	--	--	496.3	USGS	Event
686	Icacos	WB940436	1994-11-06	11:44:00	4.142	--	--	--	--	550.2	USGS	Event
2851	Mameyes	WB940476	1994-11-06	11:45:00	14.18	170	--	--	--	475	USGS	Event
2852	Mameyes	WB940477	1994-11-06	11:55:00	14.18	149	--	--	--	507.1	USGS	Event
687	Icacos	WB940437	1994-11-06	12:04:00	3.234	--	--	--	--	603.2	USGS	Event
2853	Mameyes	WB940478	1994-11-06	12:10:00	13.31	139	--	--	--	392.6	USGS	Event
688	Icacos	WB940438	1994-11-06	12:14:00	2.75	--	--	--	--	659.3	USGS	Event
2854	Mameyes	WB940479	1994-11-06	12:25:00	11.11	123	--	--	--	513.3	USGS	Event
2855	Mameyes	WB940480	1994-11-06	12:30:00	9.537	121	--	--	--	369	USGS	Event
689	Icacos	WB940444	1994-11-07	11:59:00	2.977	167	--	--	--	511.7	USGS	Event
2856	Mameyes	WB940481	1994-11-07	22:10:00	13.19	325	--	--	--	448.6	USGS	Event
690	Icacos	WB940439	1994-11-07	22:14:00	3.99	674	--	--	--	524.5	USGS	Event
691	Icacos	WB940440	1994-11-07	22:23:00	5.553	528	--	--	--	452.5	USGS	Event
2857	Mameyes	WB940482	1994-11-07	22:25:00	17.74	256	--	--	--	391.5	USGS	Event
2858	Mameyes	WB940483	1994-11-07	22:45:00	31.74	239	--	--	--	544.3	USGS	Event
692	Icacos	WB940441	1994-11-07	22:53:00	6.284	476	--	--	--	421.7	USGS	Event
2859	Mameyes	WB940484	1994-11-07	23:05:00	27.33	181	--	--	--	513.3	USGS	Event
693	Icacos	WB940442	1994-11-07	23:23:00	5.214	363	--	--	--	547.5	USGS	Event
2860	Mameyes	WB940485	1994-11-07	23:25:00	23.5	125	--	--	--	388.8	USGS	Event
2861	Mameyes	WB940486	1994-11-07	23:45:00	13.55	97	--	--	--	488.8	USGS	Event
694	Icacos	WB940443	1994-11-07	23:53:00	3.308	187	--	--	--	598.7	USGS	Event
2862	Mameyes	WB940487	1994-11-08	00:15:00	10.36	67	--	--	--	352.3	USGS	Event
2863	Mameyes	WB940488	1994-11-08	00:30:00	9.839	59	--	--	--	537.3	USGS	Event
2864	Mameyes	WB947032	1994-11-08	16:38:00	5.771	101	--	--	--	--	USGS	Depth integrated
2865	Mameyes	WB940359	1994-11-09	11:15:00	15.76	331	--	--	--	413.1	USGS	Event
2866	Mameyes	WB940360	1994-11-09	11:25:00	19.39	307	--	--	--	400.2	USGS	Event
2867	Mameyes	WB940361	1994-11-09	11:35:00	23.85	273	--	--	--	405.8	USGS	Event
695	Icacos	WB940454	1994-11-09	11:40:00	7.45	639	--	--	--	561.2	USGS	Event
2868	Mameyes	WB940362	1994-11-09	11:45:00	17.45	243	--	--	--	415.2	USGS	Event
2869	Mameyes	WB940363	1994-11-09	11:55:00	17.45	218	--	--	--	417.8	USGS	Event
696	Icacos	WB940455	1994-11-09	12:00:00	6.371	510	--	--	--	566.3	USGS	Event
2870	Mameyes	WB940364	1994-11-09	12:10:00	13.68	173	--	--	--	427.1	USGS	Event
697	Icacos	WB940456	1994-11-09	12:20:00	4.533	343	--	--	--	422.1	USGS	Event
2871	Mameyes	WB940365	1994-11-09	12:25:00	11.55	137	--	--	--	460	USGS	Event
698	Icacos	WB940457	1994-11-09	12:40:00	2.975	195.5	--	--	--	398.4	USGS	Event
699	Icacos	WB940458	1994-11-09	12:40:00	2.975	195.5	--	--	--	500.2	USGS	Event
2872	Mameyes	WB940366	1994-11-09	12:40:00	10.57	109	--	--	--	423.3	USGS	Event
2873	Mameyes	WB940367	1994-11-09	12:45:00	10.57	97	--	--	--	445.4	USGS	Event
2874	Mameyes	WB947033	1994-11-09	16:20:00	2.849	17.13	--	--	--	--	USGS	Depth integrated
700	Icacos	WB940459	1994-11-10	11:45:00	3.505	235	--	--	--	394.7	USGS	Event
701	Icacos	WB940460	1994-11-10	11:50:00	3.873	227	--	--	--	423	USGS	Event
702	Icacos	WB946011	1994-11-10	11:50:00	3.873	217.2	--	--	--	--	USGS	Manual
703	Icacos	WB940461	1994-11-10	11:55:00	4.136	252	--	--	--	368.1	USGS	Event
704	Icacos	WB940462	1994-11-10	12:10:00	4.627	387	--	--	--	437.3	USGS	Event
2875	Mameyes	WB940489	1994-11-10	12:15:00	16.73	80	--	--	--	307.2	USGS	Event
705	Icacos	WB940463	1994-11-10	12:25:00	4.629	317	--	--	--	388.5	USGS	Event
2876	Mameyes	WB940490	1994-11-10	12:25:00	16.03	88	--	--	--	294.8	USGS	Event
2877	Mameyes	WB940491	1994-11-10	12:35:00	15.36	89	--	--	--	340.5	USGS	Event
706	Icacos	WB940464	1994-11-10	12:45:00	3.798	196	--	--	--	--	USGS	Event
707	Icacos	WB940465	1994-11-10	12:45:00	3.798	196	--	--	--	548.6	USGS	Event
2878	Mameyes	WB940492	1994-11-10	12:45:00	14.44	82	--	--	--	348.2	USGS	Event
2879	Mameyes	WB940493	1994-11-10	12:55:00	14.44	75	--	--	--	372.2	USGS	Event
2880	Mameyes	WB940494	1994-11-10	13:10:00	13.93	69	--	--	--	388.6	USGS	Event
2881	Mameyes	WB940495	1994-11-10	13:25:00	12.7	74	--	--	--	409	USGS	Event
708	Icacos	WB940466	1994-11-10	13:30:00	6.088	515	--	--	--	443.1	USGS	Event
709	Icacos	WB940467	1994-11-10	13:35:00	6.74	618	--	--	--	542.3	USGS	Event
710	Icacos	WB940468	1994-11-10	13:40:00	7.225	519	--	--	--	486.5	USGS	Event
2882	Mameyes	WB940496	1994-11-10	13:40:00	13.93	115	--	--	--	447.2	USGS	Event
711	Icacos	WB940469	1994-11-10	13:55:00	7.253	646	--	--	--	564.2	USGS	Event
2883	Mameyes	WB940497	1994-11-10	13:55:00	13.43	98	--	--	--	469.8	USGS	Event
712	Icacos	WB940470	1994-11-10	14:10:00	6.426	310	--	--	--	422.3	USGS	Event
2884	Mameyes	WB940498	1994-11-10	14:15:00	19.86	78	--	--	--	453.1	USGS	Event
713	Icacos	WB940471	1994-11-10	14:30:00	5.491	349	--	--	--	419	USGS	Event
714	Icacos	WB940472	1994-11-10	14:30:00	5.491	349	--	--	--	508.8	USGS	Event
2885	Mameyes	WB940499	1994-11-10	14:35:00	16.87	78	--	--	--	482.7	USGS	Event
2886	Mameyes	WB940500	1994-11-10	14:55:00	13.68	84	--	--	--	430.5	USGS	Event
2887	Mameyes	WB940501	1994-11-10	15:15:00	11.77	65	--	--	--	421.7	USGS	Event
2888	Mameyes	WB940502	1994-11-10	15:45:00	9.241	44	--	--	--	466.9	USGS	Event
2889	Mameyes	WB940503	1994-11-10	15:47:00	9.128	42	--	--	--	435.4	USGS	Event
2890	Mameyes	WB947034	1994-11-10	16:35:00	6.667	27.63	--	--	--	--	USGS	Depth integrated
2891	Mameyes	WB947035	1994-11-21	11:50:00	1.203	9.167	--	--	--	--	USGS	Depth integrated
2892	Mameyes	WB947036	1994-12-01	19:30:00	18.78	--	--	--	--	--	USGS	Event
2893	Mameyes	WB947037	1994-12-01	19:40:00	18.78	--	--	--	--	--	USGS	Event
2894	Mameyes	WB947038	1994-12-01	19:50:00	21.46	276	--	--	--	--	USGS	Event
2895	Mameyes	WB947039	1994-12-01	20:00:00	16.59	--	--	--	--	--	USGS	Event
2896	Mameyes	WB947040	1994-12-01	20:10:00	16.59	--	--	--	--	--	USGS	Event
2897	Mameyes	WB947041	1994-12-01	20:25:00	13.55	158.7	--	--	--	--	USGS	Event
2898	Mameyes	WB947042	1994-12-01	20:40:00	11.66	124.8	--	--	--	--	USGS	Event
2899	Mameyes	WB947043	1994-12-01	20:55:00	11.66	102.8	--	--	--	--	USGS	Event
2900	Mameyes	WB947044	1994-12-01	21:00:00	9.941	92.45	--	--	--	--	USGS	Event
2901	Mameyes	WB947045	1994-12-02	03:25:00	16.81	92.76	--	--	--	--	USGS	Event
2902	Mameyes	WB947046	1994-12-02	03:45:00	16.31	124.7	--	--	--	--	USGS	Event
2903	Mameyes	WB947047	1994-12-02	04:05:00	12.82	423.3	--	--	--	--	USGS	Event
2904	Mameyes	WB947048	1994-12-02	04:25:00	11.22	72.47	--	--	--	--	USGS	Event
2905	Mameyes	WB947049	1994-12-02	04:45:00	9.438	56.68	--	--	--	--	USGS	Event
2906	Mameyes	WB947050	1994-12-02	04:47:00	9.348	46.08	--	--	--	--	USGS	Event
2907	Mameyes	WB947051	1994-12-02	05:43:00	15.69	44.66	--	--	--	--	USGS	Event
2908	Mameyes	WB947052	1994-12-02	06:13:00	15.52	64.4	--	--	--	--	USGS	Event
2909	Mameyes	WB947053	1994-12-02	06:43:00	12.76	52.73	--	--	--	--	USGS	Event
2910	Mameyes	WB947054	1994-12-02	07:13:00	11.64	48.14	--	--	--	--	USGS	Event
2911	Mameyes	WB947055	1994-12-02	07:53:00	11.44	51.16	--	--	--	--	USGS	Event
2912	Mameyes	WB947056	1994-12-02	08:33:00	10.99	53.16	--	--	--	--	USGS	Event
2913	Mameyes	WB947057	1994-12-02	09:13:00	9.897	101.4	--	--	--	--	USGS	Event
2914	Mameyes	WB947058	1994-12-02	09:15:00	9.438	101.2	--	--	--	--	USGS	Event
2915	Mameyes	WB947059	1994-12-02	13:53:00	16.73	63.45	--	--	--	--	USGS	Event
2916	Mameyes	WB947060	1994-12-21	12:30:00	0.5353	1.724	--	--	--	--	USGS	Depth integrated
2917	Mameyes	WB957002	1995-01-26	09:40:00	6.1	68.98	--	--	--	--	USGS	Depth integrated
2918	Mameyes	WB957003	1995-02-23	11:55:00	0.7497	3.975	--	--	--	--	USGS	Depth integrated
715	Icacos	WB950007	1995-02-25	09:20:00	5.775	381.6	1884	--	105.652	783.3	USGS	Event
716	Icacos	WB950008	1995-02-25	09:25:00	5.587	372.9	1790	--	105.049	564.8	USGS	Event
717	Icacos	WB950009	1995-02-25	09:30:00	5.367	329.2	1625	--	91.6571	566.8	USGS	Event
718	Icacos	WB950010	1995-02-25	16:55:00	11.74	3363	7240	--	--	405.1	USGS	Event
719	Icacos	WB950011	1995-02-25	17:10:00	20.76	3204	--	--	50.7288	435.4	USGS	Event
720	Icacos	WB950012	1995-02-25	17:30:00	13.53	2487	--	--	50.7678	419.7	USGS	Event
721	Icacos	WB950013	1995-02-25	17:50:00	10.9	1480	7914	--	66.912	437.3	USGS	Event
2919	Mameyes	WB950092	1995-02-25	18:00:00	31.32	554	--	--	--	445	USGS	Event
722	Icacos	WB950014	1995-02-25	18:10:00	9.018	1127	4884	--	63.7903	447.2	USGS	Event
2920	Mameyes	WB950093	1995-02-25	18:10:00	31.32	457	--	--	--	384.8	USGS	Event
2921	Mameyes	WB950094	1995-02-25	18:20:00	26.38	335	--	--	--	377.2	USGS	Event
723	Icacos	WB950015	1995-02-25	18:30:00	7.101	779	3420	--	76.4812	465.9	USGS	Event
2922	Mameyes	WB950095	1995-02-25	18:30:00	21.3	258	1901	145.1	--	367	USGS	Event
2923	Mameyes	WB950096	1995-02-25	18:32:00	20.77	248	--	--	--	408.6	USGS	Event
724	Icacos	WB950016	1995-02-25	18:45:00	5.828	540.4	2288	--	80.6888	444.2	USGS	Event
725	Icacos	WB956001	1995-02-27	10:45:00	6.123	1186	--	--	--	--	USGS	Depth integrated
726	Icacos	WB950038	1995-02-27	10:45:00	6.123	1165	4101	--	73.3624	351.3	USGS	Event
727	Icacos	WB950039	1995-02-27	10:50:00	8.736	2480	8958	--	72.5467	339.6	USGS	Event
728	Icacos	WB950040	1995-02-27	10:55:00	11.33	3175	11670	--	72.1003	354.3	USGS	Event
729	Icacos	WB950041	1995-02-27	11:10:00	15.04	2070	7953	--	51.8956	409.6	USGS	Event
730	Icacos	WB950005	1995-02-27	11:14:00	15.05	--	--	--	46.5627	--	USGS	Manual
731	Icacos	WB956002	1995-02-27	11:16:00	15.01	1574	--	--	--	--	USGS	Depth integrated
732	Icacos	WB950006	1995-02-27	11:24:00	14.32	--	--	--	52.6232	408	USGS	Manual
733	Icacos	WB956003	1995-02-27	11:25:00	14.2	1330	--	--	--	--	USGS	Depth integrated
734	Icacos	WB950042	1995-02-27	11:25:00	14.2	1516	5671	--	64.2195	370	USGS	Event
2924	Mameyes	WB950097	1995-02-27	11:38:00	37.46	269	--	--	--	372.6	USGS	Event
735	Icacos	WB950043	1995-02-27	11:45:00	11.74	1154	4371	--	60.536	374.9	USGS	Event
2925	Mameyes	WB950098	1995-02-27	11:53:00	29.68	223	1712	--	--	360.7	USGS	Event
2926	Mameyes	WB950099	1995-02-27	12:00:00	23.15	198	--	--	--	373.6	USGS	Event
736	Icacos	WB950044	1995-02-27	12:05:00	9.102	667	2583	--	56.6735	374.9	USGS	Event
737	Icacos	WB950045	1995-02-27	12:25:00	6.694	609	2325	--	65.6774	392.7	USGS	Event
738	Icacos	WB950046	1995-02-27	12:45:00	4.432	--	--	--	72.4902	384.8	USGS	Event
739	Icacos	WB950047	1995-02-27	12:45:00	4.432	341	1216	--	63.1236	359.2	USGS	Event
2927	Mameyes	WB957004	1995-02-27	15:55:00	4.411	22.96	--	--	--	--	USGS	Depth integrated
2928	Mameyes	WB950100	1995-02-28	00:00:00	37.69	198	1281	--	--	325	USGS	Event
2929	Mameyes	WB950101	1995-02-28	00:10:00	37.69	404	--	--	--	295.5	USGS	Event
2930	Mameyes	WB950102	1995-02-28	00:20:00	32.58	306	2200	--	--	296.5	USGS	Event
740	Icacos	WB950082	1995-02-28	00:30:00	6.088	749.2	2571	--	--	326.9	USGS	Event
2931	Mameyes	WB950103	1995-02-28	00:30:00	23.85	237	--	--	--	317.1	USGS	Event
2932	Mameyes	WB950104	1995-02-28	00:32:00	23.43	217	1648	--	--	330.9	USGS	Event
741	Icacos	WB950083	1995-02-28	00:35:00	6.193	762.2	2694	--	--	392.7	USGS	Event
742	Icacos	WB950084	1995-02-28	00:40:00	6.193	681	2676	--	--	412.6	USGS	Event
743	Icacos	WB950085	1995-02-28	00:55:00	6.193	512.4	2153	--	--	411.6	USGS	Event
744	Icacos	WB950086	1995-02-28	01:00:00	6.193	559	2288	--	--	389.1	USGS	Event
745	Icacos	WB950087	1995-02-28	01:40:00	6.746	490.6	1895	--	--	364.1	USGS	Event
746	Icacos	WB950088	1995-02-28	02:00:00	7.44	616.9	1586	--	--	366.1	USGS	Event
747	Icacos	WB950089	1995-02-28	02:20:00	6.813	536.9	1924	--	--	395.7	USGS	Event
748	Icacos	WB950090	1995-02-28	02:40:00	5.322	417.4	1416	--	--	405.6	USGS	Event
749	Icacos	WB950091	1995-02-28	02:45:00	4.849	361.7	1227	--	--	373.6	USGS	Event
750	Icacos	WB950020	1995-03-06	10:15:00	0.1995	--	--	--	327.852	90.88	USGS	Manual
2933	Mameyes	WB950024	1995-03-08	10:40:00	1.295	6.983	--	--	487.631	170.9	USGS	Manual
2934	Mameyes	WB957005	1995-03-08	12:00:00	1.291	5.778	--	--	--	--	USGS	Depth integrated
2935	Mameyes	WB950065	1995-03-23	10:10:00	0.5929	--	--	--	719.39	92.69	USGS	Manual
2936	Mameyes	WB957006	1995-03-23	10:35:00	0.5865	1.854	--	--	--	--	USGS	Depth integrated
751	Icacos	WB950071	1995-03-28	16:30:00	0.1999	3.705	--	--	374.347	85.32	USGS	Manual
752	Icacos	WB956004	1995-03-28	16:45:00	0.1999	3.27	--	--	--	--	USGS	Manual
2937	Mameyes	WB950147	1995-05-15	14:45:00	29.68	--	--	--	--	842.6	USGS	Event
2938	Mameyes	WB950148	1995-05-15	14:55:00	27.44	--	--	--	--	531.6	USGS	Event
2939	Mameyes	WB950149	1995-05-15	15:05:00	26.38	330.2	364.6	--	--	529.2	USGS	Event
2940	Mameyes	WB950150	1995-05-15	15:15:00	21.14	--	--	--	--	508.8	USGS	Event
2941	Mameyes	WB950151	1995-05-15	15:17:00	20.19	--	--	--	--	480.5	USGS	Event
2942	Mameyes	WB950152	1995-05-15	21:53:00	33.66	--	--	--	--	548.9	USGS	Event
2943	Mameyes	WB950153	1995-05-15	22:08:00	57.67	555	381.5	--	--	432.9	USGS	Event
2944	Mameyes	WB950154	1995-05-15	22:23:00	92.89	--	--	--	--	432.3	USGS	Event
2945	Mameyes	WB950155	1995-05-15	22:38:00	65.19	--	--	--	--	421.7	USGS	Event
2946	Mameyes	WB950156	1995-05-15	22:53:00	35.87	255	1762	--	--	405.4	USGS	Event
2947	Mameyes	WB950157	1995-05-15	23:13:00	25.32	208	1024	--	--	389.5	USGS	Event
2948	Mameyes	WB950158	1995-05-15	23:15:00	22.13	203	147.1	--	--	393.9	USGS	Event
2949	Mameyes	WB957008	1995-05-17	09:20:00	0.7861	--	--	--	--	--	USGS	Depth integrated
753	Icacos	WB956005	1995-05-29	14:29:00	6.495	--	--	--	--	--	USGS	Event
754	Icacos	WB956006	1995-05-29	14:29:00	6.495	--	--	--	--	--	USGS	Event
755	Icacos	WB956007	1995-05-29	14:34:00	6.793	--	--	--	--	--	USGS	Event
756	Icacos	WB956008	1995-05-29	14:54:00	6.723	--	--	--	--	--	USGS	Event
757	Icacos	WB956009	1995-05-29	15:09:00	6.437	--	--	--	--	--	USGS	Event
758	Icacos	WB956010	1995-05-29	15:29:00	6.153	1260	--	--	--	--	USGS	Event
759	Icacos	WB956011	1995-05-29	15:44:00	5.312	--	--	--	--	--	USGS	Event
2950	Mameyes	WB950163	1995-05-31	09:05:00	3.504	8.882	--	--	458.142	158	USGS	Manual
760	Icacos	WB950162	1995-05-31	17:45:00	0.2297	6.432	--	--	261.1	231.4	USGS	Manual
2951	Mameyes	WB957009	1995-06-11	16:15:00	24.91	149.3	--	--	--	--	USGS	Event
2952	Mameyes	WB957010	1995-06-11	16:25:00	24.91	147.6	--	--	--	--	USGS	Event
2953	Mameyes	WB957011	1995-06-11	16:30:00	20.81	147.6	--	--	--	--	USGS	Event
761	Icacos	WB956012	1995-07-13	15:55:00	2.286	262.8	--	--	--	--	USGS	Depth integrated
762	Icacos	WB956013	1995-07-26	13:50:00	0.2996	3.539	--	--	--	--	USGS	Depth integrated
763	Icacos	WB950236	1995-09-06	05:59:00	6.095	506.1	2781	--	--	572.4	USGS	Event
764	Icacos	WB950237	1995-09-06	06:04:00	6.276	--	--	--	--	422.1	USGS	Event
765	Icacos	WB950238	1995-09-06	06:09:00	6.31	538	--	--	--	412.5	USGS	Event
766	Icacos	WB950239	1995-09-06	06:24:00	6.356	--	--	--	--	377.1	USGS	Event
767	Icacos	WB950240	1995-09-06	06:39:00	6.224	479.1	2499	138.4	--	398.1	USGS	Event
768	Icacos	WB950241	1995-09-06	06:59:00	5.381	--	--	--	--	427.9	USGS	Event
769	Icacos	WB950242	1995-09-06	06:59:00	5.381	299.7	1755	90.77	--	425	USGS	Event
770	Icacos	WB950243	1995-09-06	09:49:00	12.25	--	--	--	--	403.9	USGS	Event
2954	Mameyes	WB957012	1995-09-06	10:00:00	37.93	580.6	--	--	--	--	USGS	Event
771	Icacos	WB950244	1995-09-06	10:09:00	12.28	2151	3182	--	--	387.6	USGS	Event
2955	Mameyes	WB957013	1995-09-06	10:10:00	36.19	421.6	--	--	--	--	USGS	Event
2956	Mameyes	WB957014	1995-09-06	10:20:00	34.53	339.1	--	--	--	--	USGS	Event
772	Icacos	WB950245	1995-09-06	10:29:00	11.57	--	--	--	--	395.3	USGS	Event
2957	Mameyes	WB957015	1995-09-06	10:30:00	25.83	259.7	--	--	--	--	USGS	Event
2958	Mameyes	WB957016	1995-09-06	10:40:00	25.83	205.6	--	--	--	--	USGS	Event
2959	Mameyes	WB957017	1995-09-06	10:45:00	20.81	179.6	--	--	--	--	USGS	Event
773	Icacos	WB950246	1995-09-06	10:49:00	9.939	941.5	4178	--	--	392.4	USGS	Event
774	Icacos	WB950247	1995-09-06	11:09:00	7.658	627.3	2722	--	--	394.3	USGS	Event
775	Icacos	WB950248	1995-09-06	11:29:00	5.662	534.6	2284	--	--	386.7	USGS	Event
776	Icacos	WB950270	1995-09-16	02:44:00	6.661	575.8	2881	161.3	--	500.9	USGS	Event
777	Icacos	WB950271	1995-09-16	02:49:00	6.932	754.6	3988	198.5	--	481.3	USGS	Event
778	Icacos	WB950272	1995-09-16	02:54:00	7.141	--	--	--	--	471.6	USGS	Event
779	Icacos	WB950273	1995-09-16	03:09:00	7.779	587.6	548.9	--	--	457	USGS	Event
780	Icacos	WB950274	1995-09-16	03:24:00	8.489	--	--	--	--	456	USGS	Event
781	Icacos	WB950275	1995-09-16	03:44:00	9.1	--	--	--	--	450.2	USGS	Event
782	Icacos	WB950276	1995-09-16	04:04:00	8.844	1057	1303	--	--	474.5	USGS	Event
783	Icacos	WB950277	1995-09-16	04:24:00	8.579	--	--	--	--	409.6	USGS	Event
784	Icacos	WB950278	1995-09-16	04:44:00	8.763	1035	--	--	--	411.6	USGS	Event
2960	Mameyes	WB950287	1995-09-16	05:00:00	23.85	--	--	--	--	615.1	USGS	Event
785	Icacos	WB950279	1995-09-16	05:04:00	9.189	942.8	3793	227.5	--	396.2	USGS	Event
2961	Mameyes	WB950288	1995-09-16	05:10:00	23.85	--	--	--	--	399.3	USGS	Event
2962	Mameyes	WB950289	1995-09-16	05:20:00	24.02	165.1	189.9	--	--	374	USGS	Event
786	Icacos	WB950280	1995-09-16	05:24:00	9.445	984	4180	257.9	--	362.9	USGS	Event
2963	Mameyes	WB950290	1995-09-16	05:30:00	32.37	--	--	--	--	359.5	USGS	Event
2964	Mameyes	WB950291	1995-09-16	05:40:00	33.22	--	--	--	--	--	USGS	Event
787	Icacos	WB950281	1995-09-16	05:54:00	8.716	574	1997	113.4	--	362.9	USGS	Event
2965	Mameyes	WB950292	1995-09-16	05:55:00	33.66	--	--	--	--	357.4	USGS	Event
2966	Mameyes	WB950293	1995-09-16	06:10:00	26.2	90	--	--	--	319.1	USGS	Event
2967	Mameyes	WB950294	1995-09-16	06:15:00	20.01	83	--	--	--	344.9	USGS	Event
788	Icacos	WB950282	1995-09-16	06:24:00	7.26	671.7	2083	107.3	--	351.5	USGS	Event
789	Icacos	WB950283	1995-09-16	06:54:00	6.398	376.4	1034	59.33	--	392.4	USGS	Event
790	Icacos	WB950284	1995-09-16	07:24:00	6.799	303.1	1146	73.12	--	358.1	USGS	Event
2968	Mameyes	WB950295	1995-09-16	07:25:00	25.28	60	--	--	--	417.4	USGS	Event
2969	Mameyes	WB950296	1995-09-16	07:40:00	30.09	71	--	--	--	321.2	USGS	Event
2970	Mameyes	WB950297	1995-09-16	08:00:00	19.86	74	--	--	--	332.9	USGS	Event
2971	Mameyes	WB950298	1995-09-16	08:02:00	19.65	76	--	--	--	400.5	USGS	Event
791	Icacos	WB950285	1995-09-16	08:09:00	6.55	389.8	1379	78.87	--	343	USGS	Event
792	Icacos	WB950286	1995-09-16	08:29:00	5.831	283	1044	65.49	--	353.4	USGS	Event
793	Icacos	WB956014	1995-09-16	17:13:00	1.044	29.76	--	--	--	--	USGS	Manual
2972	Mameyes	WB950266	1995-10-03	09:00:00	1.054	3.605	--	--	654.517	145.1	USGS	Manual
794	Icacos	WB950265	1995-10-03	14:15:00	0.2013	3.715	--	--	420.311	87.07	USGS	Manual
795	Icacos	WB950317	1995-11-06	04:59:00	5.824	847.5	--	--	--	1073	USGS	Event
796	Icacos	WB950318	1995-11-06	05:04:00	5.871	763	--	--	--	485.5	USGS	Event
797	Icacos	WB950319	1995-11-06	05:09:00	5.744	620.9	--	--	--	511	USGS	Event
798	Icacos	WB950320	1995-11-06	05:14:00	5.536	636.6	--	--	--	536.2	USGS	Event
799	Icacos	WB956015	1995-12-17	19:59:00	6.713	--	--	--	--	--	USGS	Event
800	Icacos	WB956016	1995-12-17	20:04:00	6.886	830	--	--	--	--	USGS	Event
801	Icacos	WB956017	1995-12-17	20:09:00	6.915	--	--	--	--	--	USGS	Event
802	Icacos	WB956018	1995-12-17	20:24:00	6.915	696.5	--	--	--	--	USGS	Event
803	Icacos	WB956019	1995-12-17	20:39:00	6.699	523.2	--	--	--	--	USGS	Event
804	Icacos	WB956020	1995-12-17	20:59:00	5.881	459.4	--	--	--	--	USGS	Event
805	Icacos	WB956021	1995-12-17	21:14:00	4.987	388	--	--	--	--	USGS	Event
2973	Mameyes	WB957018	1995-12-18	16:45:00	31.11	--	--	--	--	--	USGS	Event
2974	Mameyes	WB957019	1995-12-18	16:55:00	31.11	668	--	--	--	--	USGS	Event
2975	Mameyes	WB957020	1995-12-18	17:05:00	27.33	--	--	--	--	--	USGS	Event
2976	Mameyes	WB957021	1995-12-18	17:15:00	22.98	439	--	--	--	--	USGS	Event
2977	Mameyes	WB957022	1995-12-18	17:17:00	22.15	410	--	--	--	--	USGS	Event
806	Icacos	WB966001	1996-01-14	14:29:00	8.057	3520	--	--	--	--	USGS	Event
807	Icacos	WB966002	1996-01-14	14:34:00	10.66	--	--	--	--	--	USGS	Event
808	Icacos	WB966003	1996-01-14	14:39:00	13.06	11500	--	--	--	--	USGS	Event
2978	Mameyes	WB967001	1996-01-14	14:45:00	26.57	1343	--	--	--	--	USGS	Event
809	Icacos	WB966004	1996-01-14	14:54:00	17.47	5732	--	--	--	--	USGS	Event
2979	Mameyes	WB967002	1996-01-14	14:55:00	26.57	1435	--	--	--	--	USGS	Event
2980	Mameyes	WB967003	1996-01-14	15:05:00	31.74	814	--	--	--	--	USGS	Event
810	Icacos	WB966005	1996-01-14	15:09:00	18.66	--	--	--	--	--	USGS	Event
2981	Mameyes	WB967004	1996-01-14	15:15:00	38.87	593	--	--	--	--	USGS	Event
2982	Mameyes	WB967005	1996-01-14	15:25:00	38.87	480	--	--	--	--	USGS	Event
811	Icacos	WB966006	1996-01-14	15:29:00	17.81	16500	--	--	--	--	USGS	Event
2983	Mameyes	WB967006	1996-01-14	15:40:00	30.29	324	--	--	--	--	USGS	Event
2984	Mameyes	WB967007	1996-01-14	15:45:00	21.14	1610	--	--	--	--	USGS	Event
812	Icacos	WB966007	1996-01-14	15:49:00	15.23	3064	--	--	--	--	USGS	Event
813	Icacos	WB966008	1996-01-14	16:09:00	11.37	1390	--	--	--	--	USGS	Event
814	Icacos	WB966009	1996-01-14	16:29:00	7.705	1267	--	--	--	--	USGS	Event
815	Icacos	WB966010	1996-01-14	16:49:00	11.18	1792	--	--	--	--	USGS	Event
2985	Mameyes	WB967008	1996-01-14	16:55:00	44.02	619	--	--	--	--	USGS	Event
816	Icacos	WB960001	1996-01-14	17:09:00	17.04	3464	--	--	31.4447	339.6	USGS	Event
2986	Mameyes	WB967009	1996-01-14	17:10:00	46.36	512	--	--	--	--	USGS	Event
2987	Mameyes	WB967010	1996-01-14	17:25:00	47.43	337	--	--	--	--	USGS	Event
817	Icacos	WB960002	1996-01-14	17:39:00	26.91	12200	--	--	38.8106	279.1	USGS	Event
2988	Mameyes	WB967011	1996-01-14	17:45:00	77.2	580	--	--	--	--	USGS	Event
2989	Mameyes	WB967012	1996-01-14	18:05:00	157.3	132	--	--	--	--	USGS	Event
818	Icacos	WB960003	1996-01-14	18:09:00	31.47	3350	--	--	32.7232	234.6	USGS	Event
2990	Mameyes	WB967013	1996-01-14	18:15:00	143.9	648	--	--	--	--	USGS	Event
819	Icacos	WB960004	1996-01-14	18:39:00	25.52	2824	--	--	23.9816	246.3	USGS	Event
820	Icacos	WB960005	1996-01-14	19:09:00	18.84	1576	--	--	28.8048	219.8	USGS	Event
821	Icacos	WB960006	1996-01-14	19:59:00	8.919	1392	--	--	35.3999	237.5	USGS	Event
822	Icacos	WB960007	1996-01-14	20:39:00	5.284	817.9	--	--	41.8667	271.6	USGS	Event
823	Icacos	WB960008	1996-01-14	20:44:00	4.918	751.4	--	--	64.0984	398.3	USGS	Event
824	Icacos	WB966011	1996-01-19	15:15:00	1.086	87.85	--	--	--	--	USGS	Manual
2991	Mameyes	WB967014	1996-01-26	12:43:00	1.437	25.99	--	--	--	--	USGS	Depth integrated
825	Icacos	WB966012	1996-02-24	15:59:00	8.36	--	--	--	--	--	USGS	Event
826	Icacos	WB966013	1996-02-24	16:04:00	9.506	11400	--	--	--	--	USGS	Event
827	Icacos	WB966014	1996-02-24	16:09:00	10.12	2427	--	--	--	--	USGS	Event
828	Icacos	WB966015	1996-02-24	16:24:00	9.211	1669	--	--	--	--	USGS	Event
829	Icacos	WB966016	1996-02-24	16:39:00	7.552	1374	--	--	--	--	USGS	Event
830	Icacos	WB966017	1996-02-24	16:59:00	7.318	977.6	--	--	--	--	USGS	Event
831	Icacos	WB966018	1996-02-24	17:19:00	6.954	750.4	--	--	--	--	USGS	Event
832	Icacos	WB966019	1996-02-24	17:39:00	5.664	798.3	--	--	--	--	USGS	Event
833	Icacos	WB966020	1996-02-24	17:44:00	5.247	544.7	--	--	--	--	USGS	Event
834	Icacos	WB960026	1996-03-05	14:45:00	1.156	74.14	345.9	20.17	235.54	430.1	USGS	Manual
2992	Mameyes	WB960027	1996-03-06	11:15:00	0.8872	5.93	4.8	--	552.922	163.7	USGS	Manual
2993	Mameyes	WB967015	1996-04-04	12:45:00	45.84	--	--	--	--	--	USGS	Event
2994	Mameyes	WB967016	1996-04-04	12:55:00	45.84	--	--	--	--	--	USGS	Event
2995	Mameyes	WB967017	1996-04-04	13:05:00	52.68	1670	--	--	--	--	USGS	Event
2996	Mameyes	WB967018	1996-04-04	13:15:00	51.54	--	--	--	--	--	USGS	Event
2997	Mameyes	WB967019	1996-04-04	13:25:00	51.54	1170	--	--	--	--	USGS	Event
2998	Mameyes	WB967020	1996-04-04	13:40:00	43.1	1055	--	--	--	--	USGS	Event
2999	Mameyes	WB967021	1996-04-04	13:55:00	43.02	999	--	--	--	--	USGS	Event
3000	Mameyes	WB967022	1996-04-04	14:10:00	29.28	743	--	--	--	--	USGS	Event
3001	Mameyes	WB967023	1996-04-04	14:15:00	21.63	619	--	--	--	--	USGS	Event
3002	Mameyes	WB967024	1996-04-04	14:39:00	30.88	450.4	--	--	--	--	USGS	Manual
3003	Mameyes	WB967025	1996-04-04	14:52:00	43.02	398.5	--	--	--	--	USGS	Depth integrated
3004	Mameyes	WB967026	1996-04-04	14:55:00	43.02	417	--	--	--	--	USGS	Event
3005	Mameyes	WB967027	1996-04-04	15:15:00	35.19	590	--	--	--	--	USGS	Event
3006	Mameyes	WB967028	1996-04-04	15:35:00	33.66	383	--	--	--	--	USGS	Event
3007	Mameyes	WB967029	1996-04-04	15:55:00	26.57	460	--	--	--	--	USGS	Event
3008	Mameyes	WB967030	1996-04-04	16:00:00	21.63	550	--	--	--	--	USGS	Event
3009	Mameyes	WB967031	1996-04-04	19:30:00	31.95	522	--	--	--	--	USGS	Event
3010	Mameyes	WB967032	1996-04-04	20:00:00	19.86	499	--	--	--	--	USGS	Event
3011	Mameyes	WB967033	1996-04-04	20:02:00	19.13	477	--	--	--	--	USGS	Event
3012	Mameyes	WB960030	1996-04-15	10:40:00	0.8873	3.057	2.3	--	602.464	162.8	USGS	Manual
835	Icacos	WB960036	1996-04-16	15:25:00	0.1999	6.644	9.1	--	336.3	207.9	USGS	Manual
3013	Mameyes	WB967034	1996-04-23	20:45:00	25.09	--	--	--	--	--	USGS	Event
3014	Mameyes	WB967035	1996-04-23	20:55:00	25.09	--	--	--	--	--	USGS	Event
836	Icacos	WB966021	1996-04-23	20:59:00	6.5	1290	--	--	--	--	USGS	Event
837	Icacos	WB966022	1996-04-23	21:04:00	6.586	1342	--	--	--	--	USGS	Event
3015	Mameyes	WB967036	1996-04-23	21:05:00	24.38	421	--	--	--	--	USGS	Event
838	Icacos	WB966023	1996-04-23	21:09:00	6.586	1253	--	--	--	--	USGS	Event
3016	Mameyes	WB967037	1996-04-23	21:15:00	18.93	--	--	--	--	--	USGS	Event
3017	Mameyes	WB967038	1996-04-23	21:17:00	18.13	305	--	--	--	--	USGS	Event
839	Icacos	WB966024	1996-04-23	21:24:00	6.186	971	--	--	--	--	USGS	Event
840	Icacos	WB966025	1996-04-23	21:39:00	5.013	709.2	--	--	--	--	USGS	Event
841	Icacos	WB966026	1996-04-23	21:44:00	4.558	576.9	--	--	--	--	USGS	Event
3018	Mameyes	WB967040	1996-05-13	11:15:00	29.08	--	--	--	--	--	USGS	Event
3019	Mameyes	WB967041	1996-05-13	11:25:00	29.08	1681	--	--	--	--	USGS	Event
3020	Mameyes	WB967042	1996-05-13	11:35:00	35.64	--	--	--	--	--	USGS	Event
3021	Mameyes	WB967043	1996-05-13	11:55:00	34.97	--	--	--	--	--	USGS	Event
3022	Mameyes	WB967044	1996-05-13	12:10:00	51.83	1210	--	--	--	--	USGS	Event
3023	Mameyes	WB967045	1996-05-13	12:25:00	35.19	--	--	--	--	--	USGS	Event
3024	Mameyes	WB967046	1996-05-13	12:40:00	27.14	513	--	--	--	--	USGS	Event
3025	Mameyes	WB967047	1996-05-13	12:45:00	21.63	386	--	--	--	--	USGS	Event
3026	Mameyes	WB967048	1996-05-13	13:25:00	38.52	243	--	--	--	--	USGS	Event
3027	Mameyes	WB960045	1996-05-13	13:45:00	148	2100	--	--	140.802	324.7	USGS	Event
842	Icacos	WB966027	1996-05-13	14:00:00	5.785	645.5	--	--	--	--	USGS	Event
843	Icacos	WB966028	1996-05-13	14:05:00	5.717	--	--	--	--	--	USGS	Event
3028	Mameyes	WB960046	1996-05-13	14:05:00	126.4	2130	--	--	--	270	USGS	Event
844	Icacos	WB966029	1996-05-13	14:10:00	5.586	1283	--	--	--	--	USGS	Event
845	Icacos	WB966030	1996-05-13	14:15:00	5.449	546.8	--	--	--	--	USGS	Event
3029	Mameyes	WB960047	1996-05-13	14:25:00	86.94	1230	--	--	127.434	292.7	USGS	Event
3030	Mameyes	WB967049	1996-05-13	14:45:00	38.39	590	--	--	--	--	USGS	Event
846	Icacos	WB966031	1996-05-13	15:07:00	4.274	517.2	--	--	--	--	USGS	Manual
3031	Mameyes	WB967050	1996-05-13	15:15:00	20.49	317	--	--	--	--	USGS	Event
3032	Mameyes	WB967051	1996-05-13	15:17:00	20.43	275	--	--	--	--	USGS	Event
847	Icacos	WB966032	1996-05-13	17:10:00	10.75	2842	--	--	--	--	USGS	Event
848	Icacos	WB960041	1996-05-13	17:25:00	16.93	4299	--	--	64.8117	409.2	USGS	Event
849	Icacos	WB960042	1996-05-13	17:45:00	14.38	3452	--	--	66.3882	375.4	USGS	Event
3033	Mameyes	WB967052	1996-05-13	17:58:00	49.25	296	--	--	--	--	USGS	Event
850	Icacos	WB960043	1996-05-13	18:05:00	12.88	2147	--	--	79.0964	395.5	USGS	Event
851	Icacos	WB960044	1996-05-13	18:25:00	11.04	1525	--	--	62.1207	360.6	USGS	Event
3034	Mameyes	WB967053	1996-05-13	18:28:00	32.52	252	--	--	--	--	USGS	Event
852	Icacos	WB966033	1996-05-13	18:45:00	8.458	1139	--	--	--	--	USGS	Event
3035	Mameyes	WB967054	1996-05-13	18:45:00	20.01	170	--	--	--	--	USGS	Event
853	Icacos	WB966034	1996-05-13	19:05:00	5.79	668.9	--	--	--	--	USGS	Event
854	Icacos	WB966035	1996-05-13	19:15:00	4.506	3315	--	--	--	--	USGS	Event
855	Icacos	WB960051	1996-05-21	17:00:00	0.1988	--	--	--	428.382	92.64	USGS	Manual
3036	Mameyes	WB960052	1996-05-22	11:00:00	0.6157	2.076	1.1	--	587.254	183	USGS	Manual
3037	Mameyes	WB967055	1996-06-04	09:28:00	4.176	19.6	--	--	--	--	USGS	Depth integrated
3038	Mameyes	WB967056	1996-06-06	09:05:00	7.063	74.24	--	--	--	--	USGS	Depth integrated
856	Icacos	WB966036	1996-06-15	14:15:00	10.52	2065	--	--	--	--	USGS	Event
857	Icacos	WB966037	1996-06-15	14:20:00	11.13	3161	--	--	--	--	USGS	Event
858	Icacos	WB966038	1996-06-15	14:25:00	11.24	2435	--	--	--	--	USGS	Event
859	Icacos	WB966039	1996-06-15	14:40:00	11.03	2384	--	--	--	--	USGS	Event
860	Icacos	WB966040	1996-06-15	14:55:00	10.48	1262	--	--	--	--	USGS	Event
3039	Mameyes	WB967057	1996-06-15	15:00:00	34.53	666	--	--	--	--	USGS	Event
3040	Mameyes	WB967058	1996-06-15	15:10:00	34.53	590	--	--	--	--	USGS	Event
861	Icacos	WB966041	1996-06-15	15:15:00	9.361	1957	--	--	--	--	USGS	Event
3041	Mameyes	WB967059	1996-06-15	15:15:00	19.39	524	--	--	--	--	USGS	Event
862	Icacos	WB966042	1996-06-15	15:35:00	7.424	2600	--	--	--	--	USGS	Event
863	Icacos	WB966043	1996-06-15	15:55:00	5.141	--	--	--	--	--	USGS	Event
864	Icacos	WB966044	1996-06-15	16:00:00	4.544	1964	--	--	--	--	USGS	Event
865	Icacos	WB966045	1996-06-16	16:45:00	6.193	681	--	--	--	--	USGS	Event
866	Icacos	WB966046	1996-06-16	17:05:00	5.65	848.5	--	--	--	--	USGS	Event
867	Icacos	WB966047	1996-06-16	17:15:00	5.205	216.9	--	--	--	--	USGS	Event
3042	Mameyes	WB967060	1996-06-18	15:55:00	1.902	5.818	--	--	--	--	USGS	Depth integrated
868	Icacos	WB960060	1996-07-08	14:45:00	6.123	563.1	--	--	157.597	467.6	USGS	Event
869	Icacos	WB960061	1996-07-08	14:50:00	6.517	714.1	--	--	157.418	387.1	USGS	Event
870	Icacos	WB960062	1996-07-08	14:55:00	6.892	915.1	--	--	155.486	382.5	USGS	Event
871	Icacos	WB960063	1996-07-08	15:10:00	7.866	1142	--	--	152.457	419.3	USGS	Event
872	Icacos	WB960064	1996-07-08	15:25:00	9.407	1551	--	--	140.596	396.5	USGS	Event
873	Icacos	WB960065	1996-07-08	15:45:00	14.44	3415	--	--	110.881	361.1	USGS	Event
874	Icacos	WB960066	1996-07-08	16:05:00	18.3	3586	--	--	88.9038	328.8	USGS	Event
3043	Mameyes	WB960095	1996-07-08	16:15:00	73.63	--	--	--	--	--	USGS	Event
3044	Mameyes	WB960096	1996-07-08	16:25:00	73.63	--	--	--	--	--	USGS	Event
3045	Mameyes	WB960097	1996-07-08	16:35:00	69.1	552	--	--	--	--	USGS	Event
875	Icacos	WB960067	1996-07-08	16:45:00	20.24	1488	--	--	63.3148	275.8	USGS	Event
3046	Mameyes	WB960098	1996-07-08	16:45:00	69.1	--	--	--	--	--	USGS	Event
3047	Mameyes	WB960099	1996-07-08	16:55:00	69.16	--	--	--	--	--	USGS	Event
876	Icacos	WB960068	1996-07-08	17:05:00	20.45	4508	--	--	--	264.4	USGS	Event
3048	Mameyes	WB960100	1996-07-08	17:10:00	62.93	268	--	--	--	--	USGS	Event
877	Icacos	WB960069	1996-07-08	17:25:00	21.8	10200	--	--	74.5702	188.5	USGS	Event
3049	Mameyes	WB960101	1996-07-08	17:25:00	64.37	226	--	--	--	--	USGS	Event
3050	Mameyes	WB960102	1996-07-08	17:40:00	71.04	219	--	--	--	--	USGS	Event
878	Icacos	WB960070	1996-07-08	17:55:00	23.16	6063	--	--	91.4412	170.9	USGS	Event
3051	Mameyes	WB960103	1996-07-08	17:55:00	74.34	287	--	--	--	--	USGS	Event
3052	Mameyes	WB960104	1996-07-08	18:15:00	68.16	351	--	--	--	--	USGS	Event
879	Icacos	WB960071	1996-07-08	18:25:00	20.69	11800	--	--	20.2541	220.8	USGS	Event
3053	Mameyes	WB960105	1996-07-08	18:35:00	59.49	229	--	--	--	--	USGS	Event
880	Icacos	WB960072	1996-07-08	18:55:00	16.6	2702	--	--	42.1086	337.1	USGS	Event
3054	Mameyes	WB960106	1996-07-08	18:55:00	53.25	173	--	--	--	--	USGS	Event
3055	Mameyes	WB960107	1996-07-08	19:15:00	29.28	133	--	--	--	--	USGS	Event
881	Icacos	WB960073	1996-07-08	19:25:00	11.94	1578	--	--	41.959	296.4	USGS	Event
3056	Mameyes	WB960108	1996-07-08	19:45:00	27.33	99.2	--	--	--	--	USGS	Event
882	Icacos	WB960074	1996-07-08	20:10:00	7.712	943.7	--	--	41.9167	306	USGS	Event
3057	Mameyes	WB960109	1996-07-08	20:15:00	25.28	74.5	--	--	--	--	USGS	Event
3058	Mameyes	WB960110	1996-07-08	20:45:00	23.71	62.2	--	--	--	--	USGS	Event
3059	Mameyes	WB960111	1996-07-08	20:47:00	23.4	57.9	--	--	--	--	USGS	Event
883	Icacos	WB960075	1996-07-08	20:55:00	6.258	457.5	--	--	60.8705	373	USGS	Event
884	Icacos	WB960076	1996-07-08	21:15:00	5.286	523.8	--	--	68.8021	326.8	USGS	Event
885	Icacos	WB960150	1996-07-14	11:45:00	6.659	1691	--	--	--	--	USGS	Event
3060	Mameyes	WB960158	1996-07-14	11:45:00	36.53	330	--	--	--	--	USGS	Event
886	Icacos	WB960151	1996-07-14	11:50:00	7.523	2023	--	--	--	--	USGS	Event
887	Icacos	WB960152	1996-07-14	11:55:00	8.121	1820	--	--	--	--	USGS	Event
3061	Mameyes	WB960159	1996-07-14	11:55:00	37.69	387	--	--	--	--	USGS	Event
3062	Mameyes	WB960160	1996-07-14	12:05:00	98.17	398	--	--	--	--	USGS	Event
888	Icacos	WB960153	1996-07-14	12:10:00	8.7	1758	--	--	--	--	USGS	Event
3063	Mameyes	WB960161	1996-07-14	12:15:00	56.69	297	--	--	--	--	USGS	Event
889	Icacos	WB960154	1996-07-14	12:25:00	8.7	1736	--	--	--	--	USGS	Event
3064	Mameyes	WB960162	1996-07-14	12:25:00	45.55	250	--	--	--	--	USGS	Event
3065	Mameyes	WB960163	1996-07-14	12:40:00	32.85	183	--	--	--	--	USGS	Event
890	Icacos	WB960155	1996-07-14	12:45:00	7.942	1439	--	--	--	--	USGS	Event
891	Icacos	WB960156	1996-07-14	13:05:00	6.475	998.1	--	--	--	--	USGS	Event
892	Icacos	WB960157	1996-07-14	13:15:00	5.616	351.2	--	--	--	--	USGS	Event
3066	Mameyes	WB960165	1996-07-14	18:55:00	26.03	92	--	--	--	--	USGS	Event
893	Icacos	WB960172	1996-08-14	08:00:00	8.579	1810	--	--	--	--	USGS	Event
894	Icacos	WB960173	1996-08-14	08:05:00	8.579	1722	--	--	--	--	USGS	Event
895	Icacos	WB960174	1996-08-14	08:10:00	8.579	1425	--	--	--	--	USGS	Event
896	Icacos	WB960175	1996-08-14	08:25:00	7.784	1707	--	--	--	--	USGS	Event
897	Icacos	WB960176	1996-08-14	08:40:00	7.023	1203	--	--	--	--	USGS	Event
898	Icacos	WB960177	1996-08-14	09:00:00	6.088	746	--	--	--	--	USGS	Event
899	Icacos	WB960178	1996-08-14	09:15:00	4.733	572.7	--	--	--	--	USGS	Event
3067	Mameyes	WB967061	1996-08-15	12:55:00	0.4531	7.622	--	--	--	--	USGS	Depth integrated
3068	Mameyes	WB960179	1996-08-23	17:15:00	25.64	--	--	--	--	--	USGS	Event
3069	Mameyes	WB960180	1996-08-23	17:25:00	25.46	597	--	--	--	--	USGS	Event
3070	Mameyes	WB960181	1996-08-23	17:35:00	26.25	--	--	--	--	--	USGS	Event
3071	Mameyes	WB960182	1996-08-23	17:45:00	28.29	461	--	--	--	--	USGS	Event
3072	Mameyes	WB960183	1996-08-23	17:47:00	27.69	363	--	--	--	--	USGS	Event
900	Icacos	WB960254	1996-09-09	20:45:00	6.001	494	--	--	88.7416	551.3	USGS	Event
901	Icacos	WB960255	1996-09-09	20:50:00	5.985	491.7	--	--	83.7696	518.5	USGS	Event
902	Icacos	WB960256	1996-09-09	20:55:00	5.941	453.5	--	--	104.824	--	USGS	Event
903	Icacos	WB960257	1996-09-09	21:10:00	6.132	427.9	--	--	79.5609	425.3	USGS	Event
904	Icacos	WB960258	1996-09-09	21:25:00	7.539	1090	--	--	79.7899	486.5	USGS	Event
905	Icacos	WB960259	1996-09-09	21:45:00	10.17	1928	--	--	66.65	479.2	USGS	Event
3073	Mameyes	WB960229	1996-09-09	21:45:00	35.97	144.1	--	--	--	--	USGS	Event
3074	Mameyes	WB960230	1996-09-09	21:55:00	39.55	176.2	--	--	--	--	USGS	Event
906	Icacos	WB960260	1996-09-09	22:05:00	11.78	2888	--	--	60.0138	367.2	USGS	Event
3075	Mameyes	WB960231	1996-09-09	22:05:00	43.47	239.9	--	--	--	--	USGS	Event
3076	Mameyes	WB960232	1996-09-09	22:15:00	46.88	286.7	--	--	--	--	USGS	Event
907	Icacos	WB966048	1996-09-09	22:25:00	14.11	3155	--	--	--	--	USGS	Event
3077	Mameyes	WB960233	1996-09-09	22:25:00	49.6	303.6	--	--	--	--	USGS	Event
3078	Mameyes	WB960234	1996-09-09	22:40:00	53.98	480.6	--	--	--	--	USGS	Event
908	Icacos	WB960261	1996-09-09	22:45:00	14.74	2561	--	--	48.8139	425.7	USGS	Event
3079	Mameyes	WB960235	1996-09-09	22:55:00	58.74	--	--	--	--	--	USGS	Event
3080	Mameyes	WB960236	1996-09-09	23:10:00	51.2	267.5	--	--	--	--	USGS	Event
909	Icacos	WB960263	1996-09-09	23:25:00	13.54	2817	--	--	--	359.5	USGS	Event
3081	Mameyes	WB960237	1996-09-09	23:25:00	39.95	202.3	--	--	--	--	USGS	Event
3082	Mameyes	WB960238	1996-09-09	23:45:00	37.21	142.5	--	--	--	--	USGS	Event
910	Icacos	WB960264	1996-09-09	23:55:00	12.78	--	--	--	--	--	USGS	Event
3083	Mameyes	WB960239	1996-09-10	00:05:00	37.81	106.4	--	--	--	--	USGS	Event
911	Icacos	WB960265	1996-09-10	00:25:00	14.48	1919	--	--	37.3482	390.1	USGS	Event
3084	Mameyes	WB960240	1996-09-10	00:25:00	38.41	83.31	--	--	--	--	USGS	Event
3085	Mameyes	WB960241	1996-09-10	00:45:00	40.9	89.24	--	--	--	--	USGS	Event
912	Icacos	WB960266	1996-09-10	00:55:00	15.79	1857	--	--	30.8699	285.6	USGS	Event
3086	Mameyes	WB960242	1996-09-10	01:15:00	55.53	123.9	--	--	--	--	USGS	Event
913	Icacos	WB960267	1996-09-10	01:25:00	19.12	4457	--	--	23.0557	334.2	USGS	Event
3087	Mameyes	WB960243	1996-09-10	01:45:00	75.4	295.5	--	--	--	--	USGS	Event
914	Icacos	WB960268	1996-09-10	02:10:00	27.07	2203	--	--	21.8751	198.2	USGS	Event
3088	Mameyes	WB960244	1996-09-10	02:15:00	68.16	294.8	--	--	--	--	USGS	Event
3089	Mameyes	WB960245	1996-09-10	02:45:00	70.86	244.8	--	--	--	--	USGS	Event
915	Icacos	WB966049	1996-09-10	02:55:00	28.03	2359	--	--	--	--	USGS	Event
3090	Mameyes	WB960246	1996-09-10	03:25:00	67.82	724.7	--	--	--	--	USGS	Event
916	Icacos	WB960269	1996-09-10	03:40:00	30.83	2009	--	--	--	--	USGS	Event
3091	Mameyes	WB960247	1996-09-10	04:05:00	118.5	567.3	--	--	--	--	USGS	Event
3092	Mameyes	WB960248	1996-09-10	04:45:00	111.3	662.8	--	--	--	--	USGS	Event
917	Icacos	WB960270	1996-09-10	05:10:00	32.83	4057	--	--	--	237.2	USGS	Event
3093	Mameyes	WB960249	1996-09-10	05:25:00	96.69	930.1	--	--	--	--	USGS	Event
918	Icacos	WB960271	1996-09-10	05:55:00	28.07	1927	--	--	--	--	USGS	Event
3094	Mameyes	WB960250	1996-09-10	06:25:00	83.71	469.8	--	--	--	--	USGS	Event
919	Icacos	WB960272	1996-09-10	06:55:00	24.98	3688	--	--	7.99814	232.8	USGS	Event
3095	Mameyes	WB960251	1996-09-10	07:25:00	97.36	652.3	--	--	--	--	USGS	Event
920	Icacos	WB960273	1996-09-10	07:55:00	22.04	2836	--	--	5.72691	209.7	USGS	Event
3096	Mameyes	WB960252	1996-09-10	08:25:00	70.67	1406	--	--	--	--	USGS	Event
921	Icacos	WB960274	1996-09-10	08:55:00	19.2	2438	--	--	1.61672	220	USGS	Event
922	Icacos	WB960308	1996-09-25	15:25:00	0.2761	10.02	--	--	--	190.9	USGS	Event
3097	Mameyes	WB960309	1996-10-08	10:45:00	0.5873	4.828	2.9	--	645.654	269	USGS	Manual
923	Icacos	WB960314	1996-10-10	16:15:00	1.331	266.2	396.1	25.14	213.237	446.5	USGS	Manual
924	Icacos	WB962028	1996-10-15	15:35:00	0.2579	14.44	--	--	--	--	USGS	Event
3098	Mameyes	WB960320	1996-10-28	22:16:00	32.37	1300	--	--	--	--	USGS	Event
3099	Mameyes	WB960321	1996-10-28	22:26:00	32.88	1310	--	--	--	--	USGS	Event
3100	Mameyes	WB960322	1996-10-28	22:35:00	35.19	1240	--	--	--	--	USGS	Event
3101	Mameyes	WB960323	1996-10-28	22:45:00	41.28	1240	--	--	--	--	USGS	Event
3102	Mameyes	WB960324	1996-10-28	22:55:00	41.28	--	--	--	--	--	USGS	Event
3103	Mameyes	WB960325	1996-10-28	23:10:00	35.42	--	--	--	--	--	USGS	Event
925	Icacos	WB962029	1996-10-30	11:05:00	0.2438	8.401	--	--	--	--	USGS	Manual
926	Icacos	WB960319	1996-11-06	14:40:00	0.3157	12.55	31	--	322.668	122	USGS	Manual
927	Icacos	WB960354	1996-11-07	01:45:00	11.19	5818	--	--	--	--	USGS	Event
928	Icacos	WB960355	1996-11-07	01:50:00	12.88	5386	--	--	--	--	USGS	Event
929	Icacos	WB960356	1996-11-07	01:55:00	13.88	4719	--	--	--	--	USGS	Event
930	Icacos	WB960357	1996-11-07	02:10:00	13.11	3275	--	--	--	--	USGS	Event
931	Icacos	WB960358	1996-11-07	02:25:00	11.15	2981	--	--	--	--	USGS	Event
3104	Mameyes	WB960372	1996-11-07	02:30:00	29.88	1270	--	--	--	--	USGS	Event
3105	Mameyes	WB960373	1996-11-07	02:40:00	29.88	1120	--	--	--	--	USGS	Event
932	Icacos	WB960359	1996-11-07	02:45:00	9.699	2342	--	--	--	--	USGS	Event
3106	Mameyes	WB960374	1996-11-07	02:50:00	31	850	--	--	--	--	USGS	Event
3107	Mameyes	WB960375	1996-11-07	03:00:00	27.33	600	--	--	--	--	USGS	Event
933	Icacos	WB960360	1996-11-07	03:05:00	7.799	1676	--	--	--	--	USGS	Event
3108	Mameyes	WB960376	1996-11-07	03:10:00	27.33	469	--	--	--	--	USGS	Event
934	Icacos	WB960361	1996-11-07	03:15:00	6.659	1302	--	--	--	--	USGS	Event
3109	Mameyes	WB960377	1996-11-07	03:25:00	28.69	395	--	--	--	--	USGS	Event
3110	Mameyes	WB960378	1996-11-07	03:30:00	19.55	360	--	--	--	--	USGS	Event
935	Icacos	WB960362	1996-11-07	13:55:00	10.23	3393	--	--	--	--	USGS	Event
936	Icacos	WB960363	1996-11-07	14:15:00	10.88	2030	--	--	--	--	USGS	Event
3111	Mameyes	WB960379	1996-11-07	14:25:00	36.09	525	--	--	--	--	USGS	Event
937	Icacos	WB960364	1996-11-07	14:35:00	8.835	1790	--	--	--	--	USGS	Event
3112	Mameyes	WB960380	1996-11-07	14:45:00	22.98	454	--	--	--	--	USGS	Event
938	Icacos	WB960365	1996-11-07	14:55:00	6.795	1272	--	--	--	--	USGS	Event
939	Icacos	WB960366	1996-11-07	15:00:00	6.229	1104	--	--	--	--	USGS	Event
940	Icacos	WB960367	1996-11-12	04:55:00	17.21	3364	--	--	43.4808	321	USGS	Event
941	Icacos	WB960368	1996-11-12	05:25:00	14.94	2346	--	--	50.3131	341.8	USGS	Event
3113	Mameyes	WB960381	1996-11-12	05:25:00	34.48	426	--	--	--	--	USGS	Event
3114	Mameyes	WB960382	1996-11-12	05:45:00	32.37	480	--	--	--	--	USGS	Event
942	Icacos	WB960369	1996-11-12	05:55:00	11.11	1544	--	--	--	--	USGS	Event
3115	Mameyes	WB960383	1996-11-12	06:00:00	22.13	513	--	--	--	--	USGS	Event
3116	Mameyes	WB960384	1996-11-12	06:20:00	30.29	362	--	--	--	--	USGS	Event
943	Icacos	WB960370	1996-11-12	06:25:00	7.597	1174	--	--	--	--	USGS	Event
3117	Mameyes	WB960385	1996-11-12	06:40:00	27.32	335	--	--	--	--	USGS	Event
944	Icacos	WB960371	1996-11-12	06:45:00	5.785	1092	--	--	--	--	USGS	Event
3118	Mameyes	WB960386	1996-11-12	06:45:00	23.67	220	--	--	--	--	USGS	Event
945	Icacos	WB962030	1996-11-12	10:45:00	3.259	304.2	--	--	--	--	USGS	Manual
3119	Mameyes	WB960387	1996-11-13	01:30:00	30.29	408	--	--	--	--	USGS	Event
3120	Mameyes	WB960388	1996-11-13	01:40:00	35.77	--	--	--	--	--	USGS	Event
3121	Mameyes	WB960389	1996-11-13	01:50:00	38.87	--	--	--	--	--	USGS	Event
3122	Mameyes	WB960390	1996-11-13	02:00:00	36.32	--	--	--	--	--	USGS	Event
3123	Mameyes	WB960391	1996-11-13	02:10:00	36.32	776	--	--	--	--	USGS	Event
3124	Mameyes	WB960392	1996-11-13	02:25:00	32.58	591	--	--	--	--	USGS	Event
3125	Mameyes	WB960393	1996-11-13	02:40:00	33.93	427	--	--	--	--	USGS	Event
3126	Mameyes	WB960394	1996-11-13	02:55:00	31.38	298	--	--	--	--	USGS	Event
3127	Mameyes	WB960395	1996-11-13	03:30:00	23.67	171	--	--	--	--	USGS	Event
3128	Mameyes	WB960396	1996-11-13	03:32:00	23.22	168	--	--	--	--	USGS	Event
946	Icacos	WB960414	1996-11-24	12:00:00	7.402	1413	--	--	--	--	USGS	Event
947	Icacos	WB960415	1996-11-24	12:05:00	7.934	1520	--	--	--	--	USGS	Event
948	Icacos	WB960416	1996-11-24	12:10:00	8.32	1506	--	--	--	--	USGS	Event
949	Icacos	WB960417	1996-11-24	12:25:00	8.741	1212	--	--	--	--	USGS	Event
950	Icacos	WB962031	1996-11-24	12:25:00	8.741	1212	--	--	--	--	USGS	Event
951	Icacos	WB960418	1996-11-24	12:40:00	8.741	1104	--	--	--	--	USGS	Event
952	Icacos	WB960419	1996-11-24	13:00:00	8.178	835.3	--	--	--	--	USGS	Event
953	Icacos	WB960420	1996-11-24	13:20:00	7.036	878.9	--	--	--	--	USGS	Event
954	Icacos	WB960421	1996-11-24	13:40:00	6.05	596.9	--	--	--	--	USGS	Event
955	Icacos	WB960422	1996-11-24	13:45:00	5.7	530.7	--	--	--	--	USGS	Event
956	Icacos	WB960423	1996-11-24	15:15:00	8.863	1132	--	--	--	--	USGS	Event
957	Icacos	WB960424	1996-11-24	15:35:00	10.22	1605	--	--	--	--	USGS	Event
958	Icacos	WB960425	1996-11-24	15:55:00	8.471	945.9	--	--	--	--	USGS	Event
959	Icacos	WB960426	1996-11-24	16:15:00	6.586	609.2	--	--	--	--	USGS	Event
960	Icacos	WB970001	1997-01-22	05:00:00	5.743	1129	--	--	--	--	USGS	Event
961	Icacos	WB970002	1997-01-22	05:05:00	6.321	1188	--	--	--	--	USGS	Event
962	Icacos	WB970003	1997-01-22	05:10:00	6.884	1522	--	--	--	--	USGS	Event
963	Icacos	WB970004	1997-01-22	05:25:00	8.161	1647	--	--	--	--	USGS	Event
964	Icacos	WB970005	1997-01-22	05:40:00	8.269	1412	--	--	--	--	USGS	Event
965	Icacos	WB970006	1997-01-22	06:00:00	8.06	1248	--	--	--	--	USGS	Event
966	Icacos	WB970007	1997-01-22	06:20:00	7.497	938.8	--	--	--	--	USGS	Event
967	Icacos	WB970008	1997-01-22	06:40:00	6.448	705.1	--	--	--	--	USGS	Event
968	Icacos	WB970009	1997-01-22	07:00:00	5.205	633.7	--	--	--	--	USGS	Event
969	Icacos	WB970010	1997-01-22	07:00:00	5.205	634	--	--	--	--	USGS	Event
970	Icacos	WB970028	1997-01-24	19:00:00	5.957	920	--	--	--	--	USGS	Manual
971	Icacos	WB970037	1997-02-01	11:00:00	7.593	1506	--	--	--	--	USGS	Event
972	Icacos	WB970038	1997-02-01	11:05:00	7.899	1572	--	--	--	--	USGS	Event
973	Icacos	WB970039	1997-02-01	11:10:00	7.903	1597	--	--	--	--	USGS	Event
974	Icacos	WB970040	1997-02-01	11:25:00	7.903	1397	--	--	--	--	USGS	Event
975	Icacos	WB970041	1997-02-01	11:40:00	7.516	1184	--	--	--	--	USGS	Event
976	Icacos	WB970042	1997-02-01	12:00:00	6.123	642.5	--	--	--	--	USGS	Event
977	Icacos	WB970043	1997-02-01	12:15:00	4.888	765.1	--	--	--	--	USGS	Event
3129	Mameyes	WB970045	1997-03-10	10:10:00	0.8826	3.763	2.5	--	597.862	120	USGS	Manual
978	Icacos	WB970051	1997-03-11	13:00:00	0.2773	5.413	9.9	--	363.707	85.68	USGS	Manual
979	Icacos	WB970073	1997-04-14	14:00:00	0.1733	6.297	10.7	--	389.938	101.3	USGS	Manual
980	Icacos	WB970088	1997-05-07	17:15:00	8.417	3815	--	--	147.296	415.1	USGS	Event
981	Icacos	WB970089	1997-05-07	17:20:00	11.48	5931	--	--	42.3605	377	USGS	Event
982	Icacos	WB970090	1997-05-07	17:25:00	14.2	5593	--	--	96.784	405.2	USGS	Event
983	Icacos	WB970091	1997-05-07	17:40:00	15.49	3269	--	--	103.172	408.1	USGS	Event
3130	Mameyes	WB970191	1997-05-07	17:45:00	26.76	861.4	--	--	--	--	USGS	Event
984	Icacos	WB970092	1997-05-07	17:55:00	13.48	2549	--	--	118.384	399.5	USGS	Event
3131	Mameyes	WB970192	1997-05-07	17:55:00	25.26	898.5	--	--	--	--	USGS	Event
3132	Mameyes	WB970193	1997-05-07	18:00:00	23.85	929	--	--	--	--	USGS	Event
985	Icacos	WB970093	1997-05-07	18:15:00	12.22	1546	--	--	95.7944	384.7	USGS	Event
986	Icacos	WB970094	1997-05-07	18:35:00	9.149	1310	--	--	107.077	361.7	USGS	Event
987	Icacos	WB970095	1997-05-07	18:55:00	5.913	4370	--	--	86.859	330.3	USGS	Event
988	Icacos	WB970096	1997-05-07	19:00:00	5.205	2045	--	--	96.7997	331.7	USGS	Event
3133	Mameyes	WB970086	1997-05-08	09:20:00	3.173	29.67	--	--	--	--	USGS	Manual
3134	Mameyes	WB970097	1997-05-19	09:40:00	0.9092	1.313	0.9	--	713.772	110.8	USGS	Manual
989	Icacos	WB970103	1997-05-21	15:00:00	0.1487	5.646	8	--	376.081	98.29	USGS	Manual
990	Icacos	WB970109	1997-06-02	14:30:00	12.52	7831	--	--	82.3642	410.3	USGS	Event
991	Icacos	WB970110	1997-06-02	14:35:00	16.84	7537	--	--	69.7661	386.4	USGS	Event
992	Icacos	WB970111	1997-06-02	14:40:00	21.06	8857	--	--	71.1956	389.7	USGS	Event
993	Icacos	WB970112	1997-06-02	14:45:00	24.81	12700	--	--	73.3912	314.1	USGS	Event
994	Icacos	WB970113	1997-06-02	15:50:00	24.14	4717	--	--	36.8188	326.6	USGS	Event
3135	Mameyes	WB970198	1997-06-02	16:00:00	28.29	--	--	--	--	--	USGS	Event
995	Icacos	WB970114	1997-06-02	16:10:00	24.86	6704	--	--	46.9715	288.3	USGS	Event
3136	Mameyes	WB970199	1997-06-02	16:10:00	35.6	--	--	--	--	--	USGS	Event
3137	Mameyes	WB970200	1997-06-02	16:20:00	44.8	--	--	--	--	--	USGS	Event
996	Icacos	WB970115	1997-06-02	16:30:00	28.8	10100	--	--	44.8994	261.6	USGS	Event
3138	Mameyes	WB970201	1997-06-02	16:30:00	51.83	815	--	--	--	--	USGS	Event
3139	Mameyes	WB970202	1997-06-02	16:40:00	48.05	--	--	--	--	--	USGS	Event
997	Icacos	WB970116	1997-06-02	16:50:00	28.61	6089	--	--	38.66	269.7	USGS	Event
3140	Mameyes	WB970203	1997-06-02	16:55:00	44.54	546	--	--	--	--	USGS	Event
998	Icacos	WB970117	1997-06-02	17:10:00	18.94	2916	--	--	--	281.4	USGS	Event
3141	Mameyes	WB970204	1997-06-02	17:10:00	35.64	--	--	--	--	--	USGS	Event
3142	Mameyes	WB970205	1997-06-02	17:25:00	29.88	--	--	--	--	--	USGS	Event
999	Icacos	WB970118	1997-06-02	17:40:00	19.07	2664	--	--	37.7601	278.3	USGS	Event
3143	Mameyes	WB970206	1997-06-02	17:40:00	25.5	--	--	--	--	--	USGS	Event
3144	Mameyes	WB970207	1997-06-02	17:45:00	22.98	--	--	--	--	--	USGS	Event
1000	Icacos	WB970119	1997-06-02	18:10:00	11.82	1585	--	--	48.3264	265.6	USGS	Event
1001	Icacos	WB970120	1997-06-02	18:40:00	6.834	1058	--	--	59.7715	258.3	USGS	Event
1002	Icacos	WB970121	1997-06-02	18:45:00	6.335	1011	--	--	56.9331	282.3	USGS	Event
1003	Icacos	WB970108	1997-06-04	12:00:00	0.2275	11.2	--	--	--	--	USGS	Manual
1004	Icacos	WB970143	1997-07-10	14:20:00	0.1376	6.152	--	--	--	--	USGS	Depth integrated
3145	Mameyes	WB970208	1997-07-21	06:30:00	41.28	--	--	--	--	--	USGS	Event
3146	Mameyes	WB970209	1997-07-21	06:40:00	49.27	1140	--	--	--	--	USGS	Event
3147	Mameyes	WB970210	1997-07-21	06:50:00	53.83	--	--	--	--	--	USGS	Event
3148	Mameyes	WB970211	1997-07-21	07:00:00	42.26	1054	--	--	--	--	USGS	Event
3149	Mameyes	WB970212	1997-07-21	07:10:00	35.53	--	--	--	--	--	USGS	Event
3150	Mameyes	WB970213	1997-07-21	07:25:00	29.11	533	--	--	--	--	USGS	Event
3151	Mameyes	WB970214	1997-07-21	07:40:00	26.01	--	--	--	--	--	USGS	Event
3152	Mameyes	WB970215	1997-07-21	07:45:00	21.8	--	--	--	--	--	USGS	Event
1005	Icacos	WB970188	1997-07-25	09:54:00	0.1838	7.903	--	--	--	--	USGS	Manual
1006	Icacos	WB970241	1997-08-22	11:45:00	9.999	2561	--	--	--	--	USGS	Event
1007	Icacos	WB972089	1997-08-22	11:50:00	10.17	--	--	--	--	--	USGS	Event
1008	Icacos	WB972090	1997-08-22	11:55:00	10.17	1548	--	--	--	--	USGS	Event
1009	Icacos	WB970242	1997-08-22	12:10:00	9.954	1336	--	--	--	--	USGS	Event
3153	Mameyes	WB970290	1997-08-22	12:15:00	28.1	--	--	--	--	--	USGS	Event
1010	Icacos	WB970243	1997-08-22	12:25:00	9.78	1510	--	--	--	--	USGS	Event
3154	Mameyes	WB970291	1997-08-22	12:25:00	38.16	--	--	--	--	--	USGS	Event
3155	Mameyes	WB970292	1997-08-22	12:35:00	78.29	683	--	--	--	--	USGS	Event
1011	Icacos	WB970244	1997-08-22	12:45:00	8.782	1229	--	--	--	--	USGS	Event
3156	Mameyes	WB970293	1997-08-22	12:45:00	93.3	--	--	--	--	--	USGS	Event
3157	Mameyes	WB970294	1997-08-22	12:55:00	46.16	443	--	--	--	--	USGS	Event
1012	Icacos	WB970245	1997-08-22	13:05:00	7.175	1026	--	--	--	--	USGS	Event
3158	Mameyes	WB970295	1997-08-22	13:10:00	26.01	--	--	--	--	--	USGS	Event
1013	Icacos	WB970246	1997-08-22	13:15:00	6.3	856.1	--	--	--	--	USGS	Event
3159	Mameyes	WB970296	1997-08-22	13:25:00	24.73	262	--	--	--	--	USGS	Event
3160	Mameyes	WB970297	1997-08-22	13:30:00	22.64	--	--	--	--	--	USGS	Event
3161	Mameyes	WB970298	1997-08-22	14:25:00	26.2	--	--	--	--	--	USGS	Event
3162	Mameyes	WB970299	1997-08-22	14:40:00	23.5	--	--	--	--	--	USGS	Event
[truncated: 2,271 more rows]
