# Supplementary material for: Extreme rainstorms drive exceptional organic carbon export from forested humid-tropical rivers in Puerto Rico
Source: Nat Commun. 2022 Apr 19;13:2058. doi: 10.1038/s41467-022-29618-5 (PMC9018737; doi:10.1038/s41467-022-29618-5)
Supplement: Supplementary file 5 — Supplementary Data 2 [file 41467_2022_29618_MOESM5_ESM.xlsx]

## Sheet: Annual yields
Supplementary Data 2, Annual river yields determined from LOADEST for Icacos and Mameyes Rivers
Icacos*	Rainfall**	Runoff	SS	SS	Biogenic POC	Biogenic POC	Particulate nitrogen (PN)	Particulate nitrogen (PN)	DOC	DOC	DIC	DIC	Biogenic POCburial (22 % burial efficiency)	Biogenic POCburial (22% burial efficiency)	Carbon budget (22% burial efficiency)	Carbon budget (22% burial efficiency)	NPPexport (mean catchment NPP)	Total river carbon	Total river carbon	POC:DOC	NPP export_DOC (mean catchment NPP)	Biogenic POCburial (burial efficiency 17%)	Biogenic POCburial (burial efficiency 22%)	Biogenic POCburial (burial efficiency 27%)	Carbon budget (17% burial efficiency)	Carbon budget (22% burial efficiency)	Carbon budget (27% burial efficiency)	Biogenic POCburial (burial efficiency 17%)	Biogenic POCburial (burial efficiency 22%)	Biogenic POCburial (burial efficiency 27%)	Carbon budget (17% burial efficiency)	Carbon budget (22% burial efficiency)	Carbon budget (27% burial efficiency)	NPPexport (upper catchment NPP)	NPPexport (mean catchment NPP)	NPPexport (lower catchment NPP)	NPPexport_DOC (upper catchment NPP)	NPPexport_DOC (mean catchment NPP)	NPPexport_DOC (lower catchment NPP)
(yyyy)	(mm yr-1)	(mm yr-1)	(t km-2 yr-1)	(t yr-1)	(tC km-2 yr-1)	(tC yr-1)	(tN km-2 yr-1)	(tN yr-1)	(tC km-2 yr-1)	(tC yr-1)	(tC km-2 yr-1)	(tC yr-1)	(tC km-2 yr-1)	(tC yr-1)	(tC km-2 yr-1)	(tC yr-1)	(%)	(tC km-2 yr-1)	(tC yr-1)		(%)	(tC km-2 yr-1)	(tC km-2 yr-1)	(tC km-2 yr-1)	(tC km-2 yr-1)	(tC km-2 yr-1)	(tC km-2 yr-1)	(tC yr-1)	(tC yr-1)	(tC yr-1)	(tC yr-1)	(tC yr-1)	(tC yr-1)	(%)	(%)	(%)	(%)	(%)	(%)
1991	3534.71	3097.26	972.971	3171.89	41.4804	135.226	1.36377	4.44589	8.68854	28.3246	9.81967	32.0121	9.12569	29.7497	-18.9454	-61.7619	4.18994	59.9886	195.563	4.77415	0.87763	7.05167	9.12569	11.1997	-16.8713	-18.9454	-21.0194	22.9884	29.7497	36.511	-55.0006	-61.7619	-68.5232	4.18571	4.18994	4.19418	0.878518	0.878518	0.878518
1992	4008.24	3566.13	1606.44	5236.99	68.4352	223.099	2.24469	7.31768	11.2814	36.7774	10.0296	32.6965	15.0557	49.0817	-25.0853	-81.7782	6.91264	89.7462	292.573	6.06618	1.13954	11.634	15.0557	18.4775	-21.6636	-25.0853	-28.5071	37.9268	49.0817	60.2366	-70.6232	-81.7782	-92.9331	6.90567	6.91264	6.91963	1.14069	1.14069	1.14069
1993	3487.39	2927.95	401.472	1308.8	18.4108	60.0193	0.626958	2.04388	8.20307	26.742	9.57623	31.2185	4.05039	13.2043	-13.6266	-44.4228	1.85968	36.1901	117.98	2.24438	0.828593	3.12984	4.05039	4.97093	-12.7061	-13.6266	-14.5472	10.2033	13.2043	16.2052	-41.4218	-44.4228	-47.4237	1.8578	1.85968	1.86156	0.829431	0.829431	0.829431
1994	--	2392.37	649.378	2116.97	28.3419	92.3946	0.938275	3.05878	6.33862	20.6639	8.03063	26.1799	6.23522	20.3268	-14.2658	-46.5067	2.86282	42.7111	139.238	4.4713	0.640265	4.81812	6.23522	7.65231	-12.8488	-14.2658	-15.6829	15.7071	20.3268	24.9465	-41.8869	-46.5067	-51.1264	2.85993	2.86282	2.86571	0.640912	0.640912	0.640912
1995	4715	3518.62	678.948	2213.37	30.3564	98.962	1.01974	3.32435	10.4477	34.0596	10.8327	35.3146	6.67842	21.7716	-17.5111	-57.0863	3.06631	51.6369	168.336	2.90555	1.05533	5.1606	6.67842	8.19624	-15.9933	-17.5111	-19.0289	16.8235	21.7716	26.7197	-52.1382	-57.0863	-62.0344	3.06321	3.06631	3.06941	1.05639	1.05639	1.05639
1996	6109	4996.45	4005.69	13058.5	165.176	538.474	5.34872	17.4368	16.9075	55.1183	12.2014	39.7767	36.3387	118.464	-48.5401	-158.241	16.6844	194.285	633.369	9.76941	1.70782	28.0799	36.3387	44.5975	-40.2813	-48.5401	-56.7989	91.5405	118.464	145.388	-131.317	-158.241	-185.165	16.6676	16.6844	16.7013	1.70955	1.70955	1.70955
1997	4436	3949.56	1698	5535.48	72.3523	235.869	2.3754	7.74379	12.7154	41.4521	10.929	35.6287	15.9175	51.8911	-26.8466	-87.5198	7.30832	95.9967	312.949	5.69015	1.28438	12.2999	15.9175	19.5351	-23.2289	-26.8466	-30.4642	40.0977	51.8911	63.6845	-75.7263	-87.5198	-99.3132	7.30094	7.30832	7.31571	1.28568	1.28568	1.28568
1998	7068	4946.08	2837.33	9249.7	119.3	388.918	3.89802	12.7076	17.3675	56.618	12.1344	39.5582	26.246	85.562	-38.3804	-125.12	12.0505	148.802	485.095	6.86917	1.75429	20.281	26.246	32.211	-32.4154	-38.3804	-44.3454	66.1161	85.562	105.008	-105.674	-125.12	-144.566	12.0384	12.0505	12.0627	1.75606	1.75606	1.75606
1999	5323	4187.42	1273.52	4151.68	56.414	183.91	1.88033	6.12987	14.1609	46.1644	11.2389	36.6389	12.4111	40.4601	-23.65	-77.0991	5.69839	81.8138	266.713	3.9838	1.43039	9.59038	12.4111	15.2318	-20.8293	-23.65	-26.4707	31.2646	40.4601	49.6556	-67.9036	-77.0991	-86.2946	5.69264	5.69839	5.70415	1.43184	1.43184	1.43184
2000	3777	3326.68	778.045	2536.43	34.1883	111.454	1.13772	3.70896	9.52731	31.059	10.4573	34.0909	7.52143	24.5199	-17.9788	-58.6107	3.45337	54.173	176.604	3.58846	0.962354	5.81202	7.52143	9.23085	-16.2693	-17.9788	-19.6882	18.9472	24.5199	30.0926	-53.038	-58.6107	-64.1834	3.44988	3.45337	3.45686	0.963327	0.963327	0.963327
2001	4542	3388.57	1761.25	5741.67	74.35	242.381	2.42773	7.91438	10.2885	33.5406	9.77476	31.8657	16.357	53.3238	-26.1318	-85.1895	7.5101	94.4132	307.787	7.2265	1.03924	12.6395	16.357	20.0745	-22.4143	-26.1318	-29.8493	41.2047	53.3238	65.4428	-73.0705	-85.1895	-97.3086	7.50252	7.5101	7.51769	1.0403	1.0403	1.0403
2002	4173	3106.97	913.057	2976.57	38.834	126.599	1.27759	4.16495	8.54679	27.8625	10.0203	32.6663	8.54347	27.8517	-18.5638	-60.518	3.92262	57.4011	187.128	4.54369	0.863312	6.60177	8.54347	10.4852	-16.6221	-18.5638	-20.5055	21.5218	27.8517	34.1816	-54.1881	-60.518	-66.848	3.91866	3.92262	3.92659	0.864185	0.864185	0.864185
2003	5544	4176.59	4574.46	14912.7	179.327	584.606	5.75528	18.7622	13.3702	43.5868	10.7266	34.9687	39.4519	128.613	-50.1785	-163.582	18.1138	203.424	663.161	13.4124	1.35052	30.4856	39.4519	48.4183	-41.2122	-50.1785	-59.1449	99.383	128.613	157.844	-134.352	-163.582	-192.812	18.0956	18.1138	18.1321	1.35189	1.35189	1.35189
2004	6957	4602.07	2633.57	8585.44	108.699	354.36	3.53961	11.5391	15.5033	50.5407	11.9217	38.8649	23.9139	77.9593	-35.8356	-116.824	10.9797	136.125	443.766	7.01138	1.56599	18.4789	23.9139	29.3489	-30.4007	-35.8356	-41.2706	60.2413	77.9593	95.6773	-99.1062	-116.824	-134.542	10.9687	10.9797	10.9908	1.56757	1.56757	1.56757
2005	5089	4251.34	1203.43	3923.18	53.2188	173.493	1.77468	5.78545	14.1273	46.0551	11.6448	37.9619	11.7081	38.1685	-23.3529	-76.1304	5.37564	78.9909	257.51	3.76708	1.427	9.0472	11.7081	14.3691	-20.692	-23.3529	-26.0138	29.4939	38.1685	46.8432	-67.4558	-76.1304	-84.8051	5.37021	5.37564	5.38107	1.42845	1.42845	1.42845
2006	5068	3699.77	848.669	2766.66	37.33	121.696	1.24454	4.05721	11.0237	35.9374	11.2553	36.6922	8.21259	26.7731	-19.4679	-63.4653	3.7707	59.609	194.325	3.38633	1.11351	6.3461	8.21259	10.0791	-17.6014	-19.4679	-21.3344	20.6883	26.7731	32.8578	-57.3805	-63.4653	-69.55	3.7669	3.7707	3.77452	1.11463	1.11463	1.11463
2007	4446	3367.02	661.503	2156.5	29.4142	95.8903	0.985679	3.21332	9.79841	31.9428	10.5251	34.3117	6.47112	21.0959	-16.9962	-55.4076	2.97113	49.7377	162.145	3.00194	0.989739	5.00041	6.47112	7.94184	-15.5255	-16.9962	-18.4669	16.3014	21.0959	25.8904	-50.613	-55.4076	-60.2021	2.96813	2.97113	2.97414	0.990739	0.990739	0.990739
2008	4587	3615.65	1125.96	3670.63	49.0828	160.01	1.62535	5.29865	11.2283	36.6041	10.5085	34.2579	10.7982	35.2022	-21.3068	-69.46	4.95786	70.8196	230.872	4.37137	1.13417	8.34408	10.7982	13.2524	-18.8526	-21.3068	-23.7609	27.2017	35.2022	43.2027	-61.4596	-69.46	-77.4605	4.95286	4.95786	4.96287	1.13531	1.13531	1.13531
2009	4923	3709.89	835.044	2722.24	37.1622	121.149	1.24421	4.05614	11.4124	37.2045	11.0351	35.9743	8.17568	26.6527	-19.2108	-62.6271	3.75376	59.6097	194.328	3.25629	1.15277	6.31757	8.17568	10.0338	-17.3526	-19.2108	-21.0689	20.5953	26.6527	32.7102	-56.5696	-62.6271	-68.6845	3.74997	3.75376	3.75755	1.15394	1.15394	1.15394
2010	7432	4874.34	1589.21	5180.82	70.2694	229.078	2.34216	7.63544	17.4148	56.7722	12.2775	40.0245	15.4593	50.3972	-27.7367	-90.4218	7.09792	99.9617	325.875	4.03504	1.75907	11.9458	15.4593	18.9727	-24.2233	-27.7367	-31.2502	38.9433	50.3972	61.8512	-78.9678	-90.4218	-101.876	7.09076	7.09792	7.1051	1.76085	1.76085	1.76085
2011	6489	5648.47	2227.85	7262.79	96.7117	315.28	3.1969	10.4219	20.3485	66.3362	13.7387	44.7881	21.2766	69.3616	-35.0153	-114.15	9.76886	130.799	426.404	4.75276	2.05541	16.441	21.2766	26.1122	-30.1797	-35.0153	-39.8508	53.5976	69.3616	85.1257	-98.3857	-114.15	-129.914	9.759	9.76886	9.77874	2.05749	2.05749	2.05749
2012	5310	4951.83	1541.02	5023.73	67.4813	219.989	2.24212	7.30932	16.8791	55.0259	13.0632	42.586	14.8459	48.3976	-27.9091	-90.9836	6.81629	97.4236	317.601	3.99792	1.70496	11.4718	14.8459	18.2199	-24.535	-27.9091	-31.2831	37.3981	48.3976	59.397	-79.9841	-90.9836	-101.983	6.80941	6.81629	6.82318	1.70669	1.70669	1.70669
2013	6008	5265.31	1602.35	5223.66	70.5536	230.005	2.34978	7.66028	18.5565	60.4943	13.3973	43.6753	15.5218	50.6011	-28.9191	-94.2764	7.12663	102.507	334.174	3.80209	1.8744	11.9941	15.5218	19.0495	-25.3914	-28.9191	-32.4468	39.1008	50.6011	62.1013	-82.7761	-94.2764	-105.777	7.11944	7.12663	7.13383	1.87629	1.87629	1.87629
2014	4264	3599.72	1439.65	4693.26	60.6206	197.623	1.98389	6.4675	10.6632	34.7621	10.7517	35.0505	13.3365	43.4771	-24.0882	-78.5277	6.1233	82.0356	267.436	5.68502	1.07709	10.3055	13.3365	16.3676	-21.0572	-24.0882	-27.1193	33.596	43.4771	53.3583	-68.6465	-78.5277	-88.4088	6.11712	6.1233	6.12949	1.07818	1.07818	1.07818
2015	2717.81	2493.2	393.899	1284.11	17.532	57.1544	0.587769	1.91613	6.17522	20.1312	8.79944	28.6862	3.85704	12.574	-12.6565	-41.2601	1.77091	32.5067	105.972	2.83909	0.623759	2.98044	3.85704	4.73365	-11.7799	-12.6565	-13.5331	9.71624	12.574	15.4317	-38.4024	-41.2601	-44.1178	1.76912	1.77091	1.7727	0.62439	0.62439	0.62439
Mean	5000.34	3906.37	1530.11	4988.15	65.0017	211.906	2.13644	6.96478	12.439	40.551	10.9876	35.8196	14.3004	46.6192	-25.288	-82.4388	6.56583	88.4283	288.276	5.01806	1.25646	11.0503	14.3004	17.5505	-22.0379	-25.288	-28.5381	36.0239	46.6192	57.2145	-71.8435	-82.4388	-93.0341	6.5592	6.56583	6.57247	1.25773	1.25773	1.25773
Standard deviation	1205.67	863.592	1046.3	3410.94	41.6506	135.781	1.33779	4.3612	3.88119	12.6527	1.3642	4.4473	9.16314	29.8718	9.88765	32.2337	4.20714	44.9714	146.607	2.4434	0.39204	7.08061	9.16314	11.2457	7.82455	9.88765	11.9575	23.0828	29.8718	36.6609	25.508	32.2337	38.9814	4.20289	4.20714	4.21139	0.392436	0.392436	0.392436
Years	24	25	25	25	25	25	25	25	25	25	25	25	25	25	25	25	25	25	25	25	25	25	25	25	25	25	25	25	25	25	25	25	25	25	25	25	25	25	25
95% Confidence interval	482.361	338.522	410.142	1337.06	16.3268	53.2252	0.524405	1.70956	1.5214	4.95976	0.534757	1.74331	3.59189	11.7095	3.87589	12.6354	1.64917	17.6285	57.4688	0.957793	0.153677	2.77555	3.59189	4.40822	3.06717	3.87589	4.68725	9.04829	11.7095	14.3708	9.99896	12.6354	15.2804	1.6475	1.64917	1.65083	0.153832	0.153832	0.153832
* USGS river gage 50075000, Rio Icacos near Naguabo
** Annual rainfall was estimated following the method from Wlostowski et al. (2021), where annual precipitation at a nearby rain gage was scaled to the modeled mean annual precipitation for each watershed from Murphy et al. (2017). Annual precipitation for that gage in 1994 was not used due to probable underreporting as described in Murphy et al. (2017), in their Table S1
SS = suspended sediment, POC = particulate organic carbon, DIC = dissolved inorganic carbon
DOC = dissolved organic carbon, PN = particulate nitrogen
Yields updated from Stallard (2012)
NPPexport (%) estimated as (biogenic POC yield / catchment NPP)*100
Catchment NPP is estimated as 990 ± 1 tC km-2 yr-1 for the Icacos, see methods for details
biogenic POC burial efficiency was estimated at 22 ± 5% based on deltaic sediment terrestrial organic matter in continental margin sediments from Burdige (2005)
Carbon budget as a potential CO2 sink (negative yields, biogenic POCburial + DIC)
TC = total carbon = POC + DOC + DIC
NPPexport_DOC (%) estimated as (DOC yield / catchment NPP) * 100
Mameyes*	Rainfall**	Runoff	SS	SS	Biogenic POC	Biogenic POC	Particulate nitrogen (PN)	Particulate nitrogen (PN)	DOC	DOC	DIC	DIC	Biogenic POCburial (22 % burial efficiency)	Biogenic POCburial (22% burial efficiency)	Carbon budget (22% burial efficiency)	Carbon budget (22% burial efficiency)	NPPexport (mean catchment NPP)	Total river carbon	Total river carbon	POC:DOC	NPP export_DOC (mean catchment NPP)	Biogenic POCburial (burial efficiency 17%)	Biogenic POCburial (burial efficiency 22%)	Biogenic POCburial (burial efficiency 27%)	Carbon budget (17% burial efficiency)	Carbon budget (22% burial efficiency)	Carbon budget (27% burial efficiency)	Biogenic POCburial (burial efficiency 17%)	Biogenic POCburial (burial efficiency 22%)	Biogenic POCburial (burial efficiency 27%)	Carbon budget (17% burial efficiency)	Carbon budget (22% burial efficiency)	Carbon budget (27% burial efficiency)	NPPexport (upper catchment NPP)	NPPexport (mean catchment NPP)	NPPexport (lower catchment NPP)	NPPexport_DOC (upper catchment NPP)	NPPexport_DOC (mean catchment NPP)	NPPexport_DOC (lower catchment NPP)
(yyyy)	(mm yr-1)	(mm yr-1)	(t km-2 yr-1)	(t yr-1)	(tC km-2 yr-1)	(tC yr-1)	(tN km-2 yr-1)	(tN yr-1)	(tC km-2 yr-1)	(tC yr-1)	(tC km-2 yr-1)	(tC yr-1)	(tC km-2 yr-1)	(tC yr-1)	(tC km-2 yr-1)	(tC yr-1)	(%)	(tC km-2 yr-1)	(tC yr-1)		(%)	(tC km-2 yr-1)	(tC km-2 yr-1)	(tC km-2 yr-1)	(tC km-2 yr-1)	(tC km-2 yr-1)	(tC km-2 yr-1)	(tC yr-1)	(tC yr-1)	(tC yr-1)	(tC yr-1)	(tC yr-1)	(tC yr-1)	(%)	(%)	(%)	(%)	(%)	(%)
1991	2629.91	2322.55	154.015	2741.47	9.16493	163.136	0.376276	6.69771	6.41589	114.203	12.3217	219.325	2.01629	35.8899	-14.3379	-255.215	0.904732	27.9025	496.664	1.42847	0.633355	1.55804	2.01629	2.47453	-13.8797	-14.3379	-14.7962	27.7331	35.8899	44.0467	-247.059	-255.215	-263.372	0.834693	0.904732	0.987601	0.584325	0.633355	0.691367
1992	2982.23	2893.38	403.737	7186.52	22.7379	404.735	0.890484	15.8506	8.65875	154.126	13.7667	245.047	5.00235	89.0418	-18.769	-334.088	2.24461	45.1634	803.908	2.62601	0.854763	3.86545	5.00235	6.13924	-17.6321	-18.769	-19.9059	68.805	89.0418	109.279	-313.852	-334.088	-354.325	2.07085	2.24461	2.45021	0.788593	0.854763	0.933055
1993	2594.7	2739.95	195.083	3472.48	11.2008	199.375	0.456376	8.12349	7.66952	136.517	13.9214	247.8	2.46418	43.8624	-16.3855	-291.663	1.10571	32.7917	583.692	1.46043	0.757109	1.90414	2.46418	3.02422	-15.8255	-16.3855	-16.9456	33.8937	43.8624	53.8311	-281.694	-291.663	-301.631	1.02011	1.10571	1.20698	0.698499	0.757109	0.826457
1994	--	1667.66	80.7697	1437.7	4.88781	87.0031	0.203211	3.61715	4.03272	71.7825	10.2767	182.926	1.07532	19.1407	-11.352	-202.066	0.482509	19.1973	341.711	1.21204	0.398097	0.830928	1.07532	1.31971	-11.1076	-11.352	-11.5964	14.7905	19.1407	23.4908	-197.716	-202.066	-206.416	0.445156	0.482509	0.526704	0.367279	0.398097	0.434561
1995	3508.25	2322.35	93.5437	1665.08	5.83463	103.856	0.250241	4.45429	6.11501	108.847	12.7154	226.334	1.28362	22.8484	-13.999	-249.182	0.575975	24.665	439.037	0.954149	0.603653	0.991887	1.28362	1.57535	-13.7073	-13.999	-14.2907	17.6556	22.8484	28.0412	-243.989	-249.182	-254.375	0.531387	0.575975	0.628732	0.556922	0.603653	0.658945
1996	4545.22	2994.04	668.911	11906.6	37.6293	669.801	1.45415	25.8838	9.78378	174.151	13.0806	232.835	8.27844	147.356	-21.3591	-380.191	3.71464	60.4937	1076.79	3.84609	0.965823	6.39698	8.27844	10.1599	-19.4776	-21.3591	-23.2405	113.866	147.356	180.846	-346.701	-380.191	-413.681	3.42707	3.71464	4.05488	0.891055	0.965823	1.05429
1997	3300.65	2384.72	161.59	2876.3	9.72906	173.177	0.398633	7.09568	6.50666	115.819	12.6921	225.919	2.14039	38.099	-14.8325	-264.018	0.960421	28.9278	514.915	1.49525	0.642316	1.65394	2.14039	2.62685	-14.346	-14.8325	-15.3189	29.4401	38.099	46.7579	-255.359	-264.018	-272.677	0.886071	0.960421	1.04839	0.592592	0.642316	0.701149
1998	5258.39	3736.04	1122.98	19989	58.3722	1039.03	2.21206	39.3747	12.2832	218.641	15.1979	270.522	12.8419	228.586	-28.0398	-499.108	5.76231	85.8533	1528.19	4.75219	1.21256	9.92328	12.8419	15.7605	-25.1211	-28.0398	-30.9584	176.634	228.586	280.537	-447.156	-499.108	-551.059	5.31623	5.76231	6.29011	1.11869	1.21256	1.32362
1999	3960.18	3234.16	433.951	7724.33	24.4735	435.628	0.965817	17.1915	10.1667	180.967	14.5233	258.515	5.38417	95.8382	-19.9075	-354.354	2.41594	49.1635	875.11	2.40723	1.00362	4.16049	5.38417	6.60784	-18.6838	-19.9075	-21.1312	74.0568	95.8382	117.62	-332.572	-354.354	-376.135	2.22891	2.41594	2.63723	0.925927	1.00362	1.09555
2000	2809.97	2216.08	211.943	3772.59	11.724	208.687	0.461511	8.2149	5.73599	102.101	12.2408	217.887	2.57928	45.9112	-14.8201	-263.798	1.15736	29.7008	528.675	2.04394	0.566238	1.99308	2.57928	3.16548	-14.2339	-14.8201	-15.4063	35.4769	45.9112	56.3456	-253.364	-263.798	-274.232	1.06776	1.15736	1.26336	0.522403	0.566238	0.618102
2001	3379.12	2635.71	374.896	6673.15	21.3733	380.444	0.841457	14.9779	8.09761	144.138	12.5883	224.072	4.70212	83.6978	-17.2904	-307.769	2.1099	42.0592	748.654	2.63945	0.79937	3.63346	4.70212	5.77079	-16.2218	-17.2904	-18.3591	64.6755	83.6978	102.72	-288.747	-307.769	-326.792	1.94656	2.1099	2.30316	0.737488	0.79937	0.872588
2002	3104.98	2403.48	146.225	2602.8	8.94293	159.184	0.372969	6.63885	6.78626	120.795	12.5491	223.375	1.96744	35.0205	-14.5166	-258.395	0.882816	28.2783	503.354	1.3178	0.669917	1.5203	1.96744	2.41459	-14.0694	-14.5166	-14.9637	27.0613	35.0205	42.9797	-250.436	-258.395	-266.354	0.814474	0.882816	0.963677	0.618057	0.669917	0.731278
2003	4125.07	3410.64	766.553	13644.6	41.7405	742.982	1.61287	28.7091	11.5189	205.037	14.1001	250.981	9.18292	163.456	-23.283	-414.437	4.12049	67.3596	1199	3.62365	1.13711	7.09589	9.18292	11.2699	-21.196	-23.283	-25.37	126.307	163.456	200.605	-377.288	-414.437	-451.587	3.80151	4.12049	4.4979	1.04908	1.13711	1.24126
2004	5175.95	3782.18	429.212	7639.97	25.4361	452.763	1.02898	18.3158	12.7897	227.657	15.6935	279.345	5.59595	99.6079	-21.2895	-378.953	2.51097	53.9194	959.765	1.9888	1.26256	4.32414	5.59595	6.86776	-20.0177	-21.2895	-22.5613	76.9698	99.6079	122.246	-356.315	-378.953	-401.591	2.31659	2.51097	2.74096	1.16482	1.26256	1.3782
2005	3786.36	3110.59	226.647	4034.32	13.7438	244.64	0.570382	10.1528	9.64015	171.595	14.4144	256.576	3.02365	53.8209	-17.438	-310.397	1.35675	37.7984	672.811	1.42569	0.951643	2.33645	3.02365	3.71084	-16.7509	-17.438	-18.1252	41.5889	53.8209	66.0529	-298.165	-310.397	-322.629	1.25172	1.35675	1.48102	0.877973	0.951643	1.03881
2006	3770.47	2739.24	131.078	2333.19	8.22172	146.347	0.352546	6.27532	7.92139	141.001	13.7019	243.894	1.80878	32.1963	-15.5107	-276.091	0.811621	29.845	531.242	1.03791	0.781974	1.39769	1.80878	2.21986	-15.0996	-15.5107	-15.9218	24.8789	32.1963	39.5136	-268.773	-276.091	-283.408	0.748791	0.811621	0.885961	0.721438	0.781974	0.853598
2007	3307.6	1930.24	84.542	1504.85	5.27511	93.897	0.22461	3.99806	4.99727	88.9514	11.1276	198.07	1.16052	20.6573	-12.2881	-218.728	0.520742	21.3999	380.919	1.0556	0.493314	0.896769	1.16052	1.42428	-12.0243	-12.2881	-12.5518	15.9625	20.6573	25.3522	-214.033	-218.728	-223.423	0.480429	0.520742	0.568439	0.455125	0.493314	0.538499
2008	3412.89	2894.61	342.677	6099.65	19.6615	349.975	0.779687	13.8784	8.70409	154.933	13.7966	245.579	4.32553	76.9945	-18.1221	-322.573	1.94092	42.1622	750.487	2.25888	0.859239	3.34246	4.32553	5.30861	-17.139	-18.1221	-19.1052	59.4957	76.9945	94.4932	-305.075	-322.573	-340.072	1.79067	1.94092	2.1187	0.792723	0.859239	0.937941
2009	3663.2	2801.45	149.375	2658.88	9.16791	163.189	0.386943	6.88759	8.0513	143.313	13.9827	248.893	2.01694	35.9015	-15.9997	-284.794	0.905026	31.2019	555.395	1.13869	0.794798	1.55854	2.01694	2.47534	-15.5413	-15.9997	-16.4581	27.7421	35.9015	44.061	-276.635	-284.794	-292.954	0.834965	0.905026	0.987921	0.73327	0.794798	0.867597
2010	5529.56	3514.88	361.431	6433.47	21.5975	384.436	0.877485	15.6192	11.5387	205.389	15.1802	270.208	4.75145	84.5759	-19.9317	-354.784	2.13204	48.3164	860.033	1.87174	1.13906	3.67158	4.75145	5.83133	-18.8518	-19.9317	-21.0115	65.3541	84.5759	103.798	-335.562	-354.784	-374.005	1.96699	2.13204	2.32732	1.05088	1.13906	1.2434
2011	4828.31	3457.62	353.671	6295.34	20.9961	373.731	0.849588	15.1227	11.0727	197.094	15.257	271.574	4.61915	82.2209	-19.8761	-353.795	2.07267	47.3258	842.399	1.89621	1.09306	3.56934	4.61915	5.66896	-18.8263	-19.8761	-20.9259	63.5343	82.2209	100.907	-335.108	-353.795	-372.481	1.91222	2.07267	2.26252	1.00844	1.09306	1.19318
2012	3951.1	2797.09	216.352	3851.07	12.8101	228.02	0.523977	9.32678	8.2523	146.891	13.6897	243.676	2.81823	50.1645	-16.5079	-293.841	1.26457	34.7521	618.588	1.55231	0.81464	2.17772	2.81823	3.45874	-15.8674	-16.5079	-17.1484	38.7635	50.1645	61.5655	-282.44	-293.841	-305.242	1.16668	1.26457	1.3804	0.751576	0.81464	0.889256
2013	4469.9	3073.54	98.4529	1752.46	6.35095	113.047	0.284978	5.0726	8.80495	156.728	15.1163	269.07	1.39721	24.8703	-16.5135	-293.941	0.626944	30.2722	538.845	0.721293	0.869195	1.07966	1.39721	1.71476	-16.196	-16.5135	-16.8311	19.218	24.8703	30.5226	-288.288	-293.941	-299.593	0.57841	0.626944	0.684369	0.801908	0.869195	0.948809
2014	3172.83	2484.36	416.64	7416.19	23.3092	414.903	0.905413	16.1163	7.38252	131.409	12.2286	217.669	5.12802	91.2787	-17.3566	-308.947	2.301	42.9203	763.981	3.15735	0.728778	3.96256	5.12802	6.29347	-16.1911	-17.3566	-18.522	70.5335	91.2787	112.024	-288.202	-308.947	-329.692	2.12287	2.301	2.51176	0.672361	0.728778	0.79553
2015	2022.12	1706.15	137.645	2450.08	8.21898	146.298	0.332612	5.92048	4.53396	80.7044	9.91436	176.476	1.80818	32.1855	-11.7225	-208.661	0.811351	22.6673	403.478	1.81276	0.447577	1.39723	1.80818	2.21913	-11.3116	-11.7225	-12.1335	24.8706	32.1855	39.5004	-201.346	-208.661	-215.976	0.748541	0.811351	0.885666	0.412929	0.447577	0.488573
Mean	3720.37	2770.11	310.477	5526.49	17.704	315.131	0.70453	12.5406	8.2984	147.712	13.3631	237.863	3.89488	69.3289	-17.258	-307.192	1.74768	39.3655	700.706	1.98896	0.819191	3.00968	3.89488	4.78008	-16.3728	-17.258	-18.1432	53.5723	69.3289	85.0854	-291.435	-307.192	-322.948	1.61239	1.74768	1.90776	0.755774	0.819191	0.894224
Standard deviation	897.019	579.004	245.965	4378.18	12.9205	229.985	0.487045	8.6694	2.39605	42.6497	1.51771	27.0153	2.84251	50.5967	3.79111	67.4818	1.27547	15.6683	278.895	0.996464	0.23653	2.19649	2.84251	3.48854	3.1954	3.79111	4.40104	39.0975	50.5967	62.096	56.8781	67.4818	78.3385	1.17673	1.27547	1.3923	0.21822	0.23653	0.258195
Years	24	25	25	25	25	25	25	25	25	25	25	25	25	25	25	25	25	25	25	25	25	25	25	25	25	25	25	25	25	25	25	25	25	25	25	25	25	25	25
95% Confidence interval	358.876	226.965	96.4167	1716.22	5.06475	90.1525	0.190918	3.39834	0.939234	16.7184	0.594933	10.5898	1.11424	19.8335	1.48609	26.4524	0.499975	6.14185	109.325	0.390607	0.0927181	0.861007	1.11424	1.36748	1.25257	1.48609	1.72518	15.3259	19.8335	24.3412	22.2958	26.4524	30.7081	0.46127	0.499975	0.54577	0.0855405	0.0927181	0.101211
* USGS river gage 50065500, Rio Mameyes near Sabana
** Annual rainfall was estimated following the method from Wlostowski et al. (2021), where annual precipitation at a nearby rain gage was scaled to the modeled mean annual precipitation for each watershed from Murphy et al. (2017). Annual precipitation for that gage in 1994 was not used due to probable underreporting as described in Murphy et al. (2017), in their Table S1
SS = suspended sediment, POC = particulate organic carbon, DIC = dissolved inorganic carbon
DOC = dissolved organic carbon, PN = particulate nitrogen
Yields updated from Stallard (2012)
NPPexport (%) estimated as (biogenic POC yield / catchment NPP)*100
Catchment NPP is estimated as 1013 ± 85 tC km-2 yr-1 for the Mameyes, see the methods for details
Biogenic POC burial efficiency was estimated at 22 ± 5% based on deltaic sediment terrestrial organic matter in continental margin sediments from Burdige (2005)
Carbon budget as a potential CO2 sink (negative yields, biogenic POCburial + DIC)
TC = total carbon = POC + DOC + DIC
NPPexport_DOC (%) estimated as (DOC yield / catchment NPP) * 100
