# Supplementary material for: Extreme rainstorms drive exceptional organic carbon export from forested humid-tropical rivers in Puerto Rico
Source: Nat Commun. 2022 Apr 19;13:2058. doi: 10.1038/s41467-022-29618-5 (PMC9018737; doi:10.1038/s41467-022-29618-5)
Supplement: Supplementary file 6 — Supplementary Data 3 [file 41467_2022_29618_MOESM6_ESM.xlsx]

## Sheet: Global river yields
Supplementary Data 3, Global river suspended load yields, displayed in Figure 2a
Petrogenic-carbon	River catchment	Area	Years	Runoff	SS yield	Biogenic POC yield	Petrogenic POC yield	Petrogenic OC% of total POC	Reference
		(km2)		(mm yr-1)	(t km-2 yr-1)	(tC km-2 yr-1)	(tC km-2 yr-1)	(%)
poor	Alsea	1220	2008	1530	53	3.8	0	0	Hilton & West, 2020
poor	Siuslaw	1523	N/A	1400	128	7.72	0	0	Hilton & West, 2020
poor	Umpqua	13000	2008-2009	661	31	1.05	0	0	Hilton & West, 2020
poor	Capesterre	16.6	2007-2010	3975.9	153	18.3	0	0	Hilton & West, 2020
poor	Quebrada Mariposa	0.094	2009	1110	151	17.78	0	0	Hilton & West, 2020
poor	Icacos	3.26	1991-2015	3906	1530.16	70.5635	0	0	This study
poor	Mameyes	17.8	1991-2015	2770.12	310.83	19.1889	0	0	This study
poor	Congo	3710000	annual		9	0.53	0.01	1.85185	Hilton & West, 2020
poor	Gambia	71095	LTA		2.0323	0.115416	0.00158362	1.35352	Galy et al., 2015
poor	Kalix	21300	LTA		1.87793	0.0975531	0.00144685	1.46147	Galy et al., 2015
poor	Loire	117001	LTA		12.8204	0.71999	0.0130099	1.77488	Galy et al., 2015
poor	Lena	2441816	LTA		8.4773	0.481893	0.00810715	1.65452	Galy et al., 2015
poor	St Lawrence	1100000	LTA		3.63636	0.32292	0.00308011	0.944818	Galy et al., 2015
poor	'Uma'uma	74.427	2013		39.26	9.59	0	0	Strauch et al., 2018
poor	Manowai’ōpae	3.836	2013		9.88	1.84	0	0	Strauch et al., 2018
poor	Pāhale	10.143	2013		173.1	22.45	0	0	Strauch et al., 2018
rich	Madeira	850000	2005-2006		574	5.22	0.11	2.06379	Hilton & West, 2020
rich	Yenisei	2579365	LTA		1.82215	0.0646022	0.00139782	2.11791	Galy et al., 2015
rich	Rhine	185000	LTA		14.8649	0.559592	0.015408	2.67966	Galy et al., 2015
rich	Waitako	14000	LTA		26.4286	1.10225	0.0297507	2.62816	Galy et al., 2015
rich	Arctic Red	18600	N/A	270	392	5.65	2.43	30.0743	Hilton & West, 2020
rich	Peel	70600	N/A	310	295	4.33	1.83	29.7078	Hilton & West, 2020
rich	Erlenbach	0.74	1983-2011	2200	1648	14	10.1	41.9087	Hilton & West, 2020
rich	Eel	9537	2008-2009	819	224	0.95	0.95	50	Hilton & West, 2020
rich	Eel	8063	N/A	1500	1720	8.61	7.94	47.9758	Hilton & West, 2020
rich	Noyo	293	N/A	1550	234	5.35	0.24	4.29338	Hilton & West, 2020
rich	Navarro	816	N/A	1100	683	6.72	2.09	23.723	Hilton & West, 2020
rich	Santa Clara	4210	1998	400	1621	14.87	6.13	29.1905	Hilton & West, 2020
rich	Karnali	57600	2002-2011		2257	5.9	1.17	16.5488	Hilton & West, 2020
rich	Narayani	31800	2002-2011	1553.46	3459	5.47	2.47	31.1083	Hilton & West, 2020
rich	Kosi	51400	2002-2011		2529	5.1	0.81	13.7056	Hilton & West, 2020
rich	Langyang	820	1993-1994	2200	7800	4.9	18.1	78.6957	Hilton & West, 2020
rich	Liwu	435	Typhoon Mindulle		8920	12.64	20	61.2745	Hilton & West, 2020
rich	Heping	553	2005-2006	2850	10434	9.3			Hilton & West, 2020
rich	Liwu	435	2004	2210	8460	6.8			Hilton & West, 2020
rich	Hualien	1506	2005-2006	3760	19420	13.8			Hilton & West, 2020
rich	Choshui	2906	2005-2006	2340	16800	20.8			Hilton & West, 2020
rich	Chenyoulan	367	2005-2006	2650	18898	19.6			Hilton & West, 2020
rich	Hsiukuluan	1539	2005-2006	2240	2837	1.2			Hilton & West, 2020
rich	Wulu	639	2005-2006	2530	18603	13.8			Hilton & West, 2020
rich	Laonung	812	2005-2006	4080	3161	4.3			Hilton & West, 2020
rich	Yenping	476	2005-2006	4630	48702	23.4			Hilton & West, 2020
rich	Peinan	1584	2005-2006	2500	49882	74.4			Hilton & West, 2020
rich	Hokitika	352	N/A	8920	6313	38	9	19.1489	Hilton & West, 2020
rich	Haast	1020	N/A	5787	4500	9	6	40	Hilton & West, 2020
rich	Wanganui	344	N/A		12500	37	19	33.9286	Hilton & West, 2020
rich	Poerua	136	N/A		26200	52	39	42.8571	Hilton & West, 2020
rich	Waitangitaona	72	N/A	5900	12500	64	19	22.8916	Hilton & West, 2020
rich	Whataroa	453	N/A	9526	10325	87	15	14.7059	Hilton & West, 2020
rich	Waiho	164	N/A		10325	12	15	55.5556	Hilton & West, 2020
rich	Fox	92	N/A		12500	18	19	51.3514	Hilton & West, 2020
rich	Kosnipata San Pedro	164.4	2010-2011	2800	3500	12.6	16.1	56.0976	Hilton & West, 2020
rich	Kosnipata Wayquecha	48.5	2010-2011	3000	1270	5.3	3.5	39.7727	Hilton & West, 2020
rich	Heishui	1720	2006-2012	773	174	1.49	0.23	13.3721	Hilton & West, 2020
rich	Shaba	7231	2006-2012	543	137	0.84	0.43	33.8583	Hilton & West, 2020
rich	Zagunao	2404	2006-2012	808	235	1.23	0.85	40.8654	Hilton & West, 2020
rich	Sanping	4629	2006-2011	673	208	1.32	0.62	31.9588	Hilton & West, 2020
rich	Zhenjiangguan	4486	2006-2012	350	131	1.29	0.19	12.8378	Hilton & West, 2020
rich	Ganges	1060000	2002-2011		519	1.45	0.13	8.22785	Hilton & West, 2020
rich	Brahmaputra	580000	2002-2011		1034	2.69	0.25	8.5034	Hilton & West, 2020
rich	Lower Meghna	1640000	2002-2011		701	2.04	0.18	8.10811	Hilton & West, 2020
rich	Fraser	233000	2009-2013		75	0.51	0.09	15	Hilton & West, 2020
rich	Beni	282500	2005-2006		750	3.83	1.95	33.737	Hilton & West, 2020
rich	Solimões	2000000	2005-2006		200	1.67	0.06	3.46821	Hilton & West, 2020
rich	Amazon	6133120	2005-2006		195	1.77	0.12	6.34921	Hilton & West, 2020
rich	Waipaoa	2205	1999-2004		6803	34.86	14.12	28.8281	Hilton & West, 2020
rich	Waiapu	1734	1999-2004		20761	39.63	76.98	66.0149	Hilton & West, 2020
rich	Huanghe	770000	LTA (2008-2012)		144	0.47	0.08	14.5455	Hilton & West, 2020
rich	Mackenzie	499200	2009-2011		254	3.3	0.74	18.3168	Hilton & West, 2020
rich	Rhone	99000	June 08 flood		3687	10.6	18.9	64.0678	Hilton & West, 2020
rich	Ishikari	13500	annual		129	2.75	0.69	20.0581	Hilton & West, 2020
rich	Po	72183	april 09 flood		1036	8.97	3.01	25.1252	Hilton & West, 2020
rich	Fly	64500	annual		1240	12.51	2.56	16.9874	Hilton & West, 2020
rich	Yangtze	1808000	annual		249	1.3	1.15	46.9388	Hilton & West, 2020
rich	Mississippi	3217000	2003-2004		19	0.28	0.01	3.44828	Hilton & West, 2020
rich	Ems	8300	annual		27	0.3	0.03	9.09091	Hilton & West, 2020
rich	Tokachi	9010	annual average		42	0.95	0.11	10.3774	Hilton & West, 2020
rich	Upper Yukon	508400	LTA (2001-2005)		73	0.58	0.18	23.6842	Hilton & West, 2020
rich	Yukon at Pilot	831400	LTA (2001-2005)		82	0.71	0.2	21.978	Hilton & West, 2020
rich	TDG, Yellow River	368000	2013	57	165	0.64	0.08	11.1111	Qu et al., 2020
rich	LM, Yellow River	498000	2013	48.9	373	1.38	0.19	12.1019	Qu et al., 2020
rich	KL, Yellow River	742000	2013	31.5	230	0.47	0.23	32.8571	Qu et al., 2020
rich	Irrawaddy	413000	LTA		786.925	7.84457	1.44115	15.5201	Galy et al., 2015
rich	Salewin	270933	LTA		609.007	8.75978	1.07507	10.9312	Galy et al., 2015
rich	Mekong	792500	LTA		189.274	3.86013	0.28257	6.8209	Galy et al., 2015
rich	Ob	2950800	LTA		5.25281	0.13531	0.00469024	3.35017	Galy et al., 2015
rich	Parana	2722196	LTA		32.9697	0.24069	0.0383099	13.7312	Galy et al., 2015
rich	Niger	2120000	LTA		18.7736	0.393878	0.0201221	4.8604	Galy et al., 2015
rich	Orinoco	953598	LTA		181.628	1.32044	0.269555	16.9532	Galy et al., 2015
rich	Indus	975000	LTA		255.692	1.39545	0.39855	22.2157	Galy et al., 2015
rich	Orange	945000	LTA		94.1799	0.260811	0.12721	32.7844	Galy et al., 2015
rich	Kolyma	653500	LTA		15.4552	0.46389	0.0161097	3.35619	Galy et al., 2015
rich	Senegal	353000	LTA		6.11898	0.0664155	0.00558454	7.75631	Galy et al., 2015
rich	Garonne	56000	LTA		44.2857	0.947317	0.053683	5.36293	Galy et al., 2015
rich	Indigirka	341855	LTA		32.4699	0.432353	0.0376466	8.00992	Galy et al., 2015
rich	Don	423038	LTA		11.3465	0.240686	0.0113143	4.4898	Galy et al., 2015
rich	N Dvina	357052	LTA		12.0431	0.184888	0.0121119	6.14819	Galy et al., 2015
rich	Rioni	13400	LTA		511.194	0.954974	0.880026	47.9578	Galy et al., 2015
rich	Godavari	312575	LTA		543.869	1.47399	0.944633	39.0567	Galy et al., 2015
rich	Pearl	440000	2005-2006		56.8182	1.15589	0.0713805	5.81619	Galy et al., 2015
LTA = long-term average
Petrogenic-carbon-rich biogenic POC data used in Figure 2a
See petrogenic-carbon-poor annual data in Supplementary Data 4, which was used in Figure 2a
