# Supplementary material for: Extreme rainstorms drive exceptional organic carbon export from forested humid-tropical rivers in Puerto Rico
Source: Nat Commun. 2022 Apr 19;13:2058. doi: 10.1038/s41467-022-29618-5 (PMC9018737; doi:10.1038/s41467-022-29618-5)
Supplement: Supplementary file 7 — Supplementary Data 4 [file 41467_2022_29618_MOESM7_ESM.xlsx]

## Sheet: petro C poor global river yield
Supplementary Data 4, Interannual global petrogenic-carbon-poor bedrock river yields and NPPexport (%), displayed in Figure 2
Petrogenic-carbon	River	Year	Area	Runoff	SS yield	Biogenic POC yield	Ybios (Estimate using Galy et al. 2015 regression)	Ybio_pp (Estimate using Eq. 1)	Catchment NPP	NPPexport	Reference
		(yyyy)	(km2)	(mm yr-1)	(t km-2 yr-1)	(tC km-2 yr-1)	(tC km-2 yr-1)	(tC km-2 yr-1)	(tC km-2 yr-1)	(%)
poor	Icacos	1991	3.26	3097.26	972.971	41.4804	3.81787	48.8979	990	4.18994	This study
poor	Icacos	1992	3.26	3566.13	1606.44	68.4352	5.05556	76.7853	990	6.91264	This study
poor	Icacos	1993	3.26	2927.95	401.472	18.4108	2.32558	22.044	990	1.85968	This study
poor	Icacos	1994	3.26	2392.37	649.378	28.3419	3.04427	33.9819	990	2.86282	This study
poor	Icacos	1995	3.26	3518.62	678.948	30.3564	3.12114	35.3714	990	3.06631	This study
poor	Icacos	1996	3.26	4996.45	4005.69	165.176	8.43304	174.747	990	16.6844	This study
poor	Icacos	1997	3.26	3949.56	1698	72.3523	5.21495	80.7131	990	7.30832	This study
poor	Icacos	1998	3.26	4946.08	2837.33	119.3	6.95208	128.121	990	12.0505	This study
poor	Icacos	1999	3.26	4187.42	1273.52	56.414	4.43903	62.3025	990	5.69839	This study
poor	Icacos	2000	3.26	3326.68	778.045	34.1883	3.36859	39.9857	990	3.45337	This study
poor	Icacos	2001	3.26	3388.57	1761.25	74.35	5.32286	83.414	990	7.5101	This study
poor	Icacos	2002	3.26	3106.97	913.057	38.834	3.68438	46.1794	990	3.92262	This study
poor	Icacos	2003	3.26	4176.59	4574.46	179.327	9.08396	196.927	990	18.1138	This study
poor	Icacos	2004	3.26	4602.07	2633.57	108.699	6.66792	119.809	990	10.9797	This study
poor	Icacos	2005	3.26	4251.34	1203.43	53.2188	4.30052	59.2078	990	5.37564	This study
poor	Icacos	2006	3.26	3699.77	848.669	37.33	3.53654	43.2379	990	3.7707	This study
poor	Icacos	2007	3.26	3367.02	661.503	29.4142	3.07598	34.5524	990	2.97113	This study
poor	Icacos	2008	3.26	3615.65	1125.96	49.0828	4.14322	55.7662	990	4.95786	This study
poor	Icacos	2009	3.26	3709.89	835.044	37.1622	3.50463	42.6126	990	3.75376	This study
poor	Icacos	2010	3.26	4874.34	1589.21	70.2694	5.02512	76.0437	990	7.09792	This study
poor	Icacos	2011	3.26	5648.47	2227.85	96.7117	6.07157	103.062	990	9.76886	This study
poor	Icacos	2012	3.26	4951.83	1541.02	67.4813	4.93921	73.9652	990	6.81629	This study
poor	Icacos	2013	3.26	5265.31	1602.35	70.5536	5.04835	76.6093	990	7.12663	This study
poor	Icacos	2014	3.26	3599.72	1439.65	60.6206	4.75454	69.5715	990	6.1233	This study
poor	Icacos	2015	3.26	2493.2	393.899	17.532	2.30091	21.6694	990	1.77091	This study
poor	Mameyes	1991	17.8	2322.55	154.015	9.16493	1.35994	9.30694	1013	0.904732	This study
poor	Mameyes	1992	17.8	2893.38	403.737	22.7379	2.33292	22.1559	1013	2.24461	This study
poor	Mameyes	1993	17.8	2739.95	195.083	11.2008	1.55242	11.5132	1013	1.10571	This study
poor	Mameyes	1994	17.8	1667.66	80.7697	4.88781	0.947424	5.20623	1013	0.482509	This study
poor	Mameyes	1995	17.8	2322.35	93.5437	5.83463	1.02862	5.94173	1013	0.575975	This study
poor	Mameyes	1996	17.8	2994.04	668.911	37.6293	3.09522	34.9005	1013	3.71464	This study
poor	Mameyes	1997	17.8	2384.72	161.59	9.72906	1.397	9.71791	1013	0.960421	This study
poor	Mameyes	1998	17.8	3736.04	1122.98	58.3722	4.13707	55.6333	1013	5.76231	This study
poor	Mameyes	1999	17.8	3234.16	433.951	24.4735	2.42914	23.6427	1013	2.41594	This study
poor	Mameyes	2000	17.8	2216.08	211.943	11.724	1.62618	12.405	1013	1.15736	This study
poor	Mameyes	2001	17.8	2635.71	374.896	21.3733	2.23808	20.7262	1013	2.1099	This study
poor	Mameyes	2002	17.8	2403.48	146.225	8.94293	1.32098	8.88218	1013	0.882816	This study
poor	Mameyes	2003	17.8	3410.64	766.553	41.7405	3.34063	39.4537	1013	4.12049	This study
poor	Mameyes	2004	17.8	3782.18	429.212	25.4361	2.41424	23.4102	1013	2.51097	This study
poor	Mameyes	2005	17.8	3110.59	226.647	13.7438	1.68842	13.177	1013	1.35675	This study
poor	Mameyes	2006	17.8	2739.24	131.078	8.22172	1.24252	8.04965	1013	0.811621	This study
poor	Mameyes	2007	17.8	1930.24	84.542	5.27511	0.971954	5.42457	1013	0.520742	This study
poor	Mameyes	2008	17.8	2894.61	342.677	19.6615	2.12824	19.116	1013	1.94092	This study
poor	Mameyes	2009	17.8	2801.45	149.375	9.16791	1.33684	9.0542	1013	0.905026	This study
poor	Mameyes	2010	17.8	3514.88	361.431	21.5975	2.1927	20.055	1013	2.13204	This study
poor	Mameyes	2011	17.8	3457.62	353.671	20.9961	2.16621	19.6671	1013	2.07267	This study
poor	Mameyes	2012	17.8	2797.09	216.352	12.8101	1.64503	12.637	1013	1.26457	This study
poor	Mameyes	2013	17.8	3073.54	98.4529	6.35095	1.05851	6.22165	1013	0.626944	This study
poor	Mameyes	2014	17.8	2484.36	416.64	23.3092	2.37439	22.7921	1013	2.301	This study
poor	Mameyes	2015	17.8	1706.15	137.645	8.21898	1.277	8.41171	1013	0.811351	This study
poor	Umpqua	WY 2008	13000	754	28	1.0947	0.523472	2.00651	1328.87	0.0823783	Galy	et	al.,	2015
poor	Umpqua	WY 2009	13000	569	33	0.993752	0.573922	2.32628	1328.87	0.0747819	Galy	et	al.,	2015
poor	Congo	annual	3710000	365.8	9	0.53	0.277243	0.722467	1270.33	0.0417216	Galy	et	al.,	2015
poor	Gambia	LTA	71095	110	2.0323	0.115416	0.120492	0.189317	110.777	0.104188	Galy	et	al.,	2015
poor	Kalix	LTA	21300		1.87793	0.0975531	0.115278	0.176324	703.848	0.01386	Galy	et	al.,	2015
poor	Loire	LTA	117001		12.8204	0.71999	0.337995	0.993371	1324.55	0.0543573	Galy	et	al.,	2015
poor	Lena	LTA	2441816	205	8.4773	0.481893	0.268108	0.684592	696.38	0.0691997	Galy	et	al.,	2015
poor	St Lawrence	LTA	1100000	435	3.63636	0.32292	0.166901	0.319595	567.209	0.0569314	Galy	et	al.,	2015
poor	Capesterre	2007	16.6	2891.57	67	8.1	0.853271	4.40015			Lloret	et	al.,	2013
poor	Capesterre	2008	16.6	3975.9	153	18.4	1.35492	9.25172			Lloret	et	al.,	2013
poor	Capesterre	2009	16.6	4578.31	177	21.2	1.47011	10.5481			Lloret	et	al.,	2013
poor	Capesterre	2010	16.6	4457.83	213	25.5	1.63071	12.4607			Lloret	et	al.,	2013
poor	Alsea	2008	1220	1530	53	3.8	0.748306	3.56327			Hilton	&	West	2020
poor	Siuslaw		1523	1400	128	7.72	1.22609	7.87932			Hilton	&	West	2020
poor	Quebrada Mariposa	2009	0.094	1110	151	17.78	1.34497	9.1428			Hilton	&	West	2020
poor	'Uma'uma	2013	74.427		39.26	9.59	0.632553	2.71991			Strauch	et	al,	2018
poor	Manowai’ōpae	2013	3.836		9.88	1.84	0.292112	0.785744			Strauch	et	al,	2018
poor	Pāhale	2013	10.143		173.1	22.45	1.45188	10.3387			Strauch	et	al,	2018
LTA = long-term average
Petrogenic-carbon-poor biogenic POC yields and NPPexport (%) data were used in Figure 2
