# Supplementary material for: Extreme rainstorms drive exceptional organic carbon export from forested humid-tropical rivers in Puerto Rico
Source: Nat Commun. 2022 Apr 19;13:2058. doi: 10.1038/s41467-022-29618-5 (PMC9018737; doi:10.1038/s41467-022-29618-5)
Supplement: Supplementary file 8 — Supplementary Data 5 [file 41467_2022_29618_MOESM8_ESM.xlsx]

## Sheet: Rainfall driven river exports
Supplementary Data 5, Summary of results and rainfall driven exports for Icacos and Mameyes Rivers, displayed in Figure 3
River	Rain event		Events	Rain at Icacos gage*	Runoff	SS	Biogenic POC	PN	DOC	DIC	Biogenic POCburial (burial efficiency 22%)	Carbon budget (22% burial efficiency)	NPPexport	TC	POC:DOC	NPPexport_DOC	Biospheric POCburial (burial efficiency 17%)	Biospheric POCburial (burial efficiency 22%)	Biospheric POCburial (burial efficiency 27%)	Carbon budget (17% burial efficiency)	Carbon budget (22% burial efficiency)	Carbon budget (27% burial efficiency)
	(mm per storm)		(# yr-1)	(mm yr-1)	(mm yr-1)	(t km-2 yr-1)	(tC km-2 yr-1)	(tN km-2 yr-1)	(tC km-2 yr-1)	(tC km-2 yr-1)	(tC km-2 yr-1)	(tC km-2 yr-1)	(%)	(tC km-2 yr-1)		(%)	(tC km-2 yr-1)	(tC km-2 yr-1)	(tC km-2 yr-1)	(tC km-2 yr-1)	(tC km-2 yr-1)	(tC km-2 yr-1)
Icacos	Total**	Yield	464.348	4467.26	3956.36	1551.01	65.875	2.16533	12.6524	11.08	14.4925	-25.5725	6.65404	89.6075	5.20651	1.27802	11.1988	14.4925	17.7863	-22.2788	-25.5725	-28.8663
Icacos	< 22	Yield	418.348	2031.26	2585.1	129.574	6.13172	0.216111	6.15308	9.3643	1.34898	-10.7133	0.619366	21.6491	0.996529	0.621523	1.04239	1.34898	1.65557	-10.4067	-10.7133	-11.0199
Icacos	22-92	Yield	41.3478	1652.47	839.926	452.63	20.0534	0.66717	3.96003	1.25405	4.41175	-5.6658	2.0256	25.2675	5.06396	0.400003	3.40908	4.41175	5.41443	-4.66313	-5.6658	-6.66847
Icacos	> 92	Yield	4.65217	783.53	531.33	968.809	39.6899	1.28205	2.53932	0.461678	8.73177	-9.19345	4.00908	42.6909	15.6301	0.256497	6.74728	8.73177	10.7163	-7.20896	-9.19345	-11.1779
Icacos	< 22	%	90.0936	45.4698	65.3405	8.35415	9.30811	9.98054	48.6316	84.5152	9.30811	41.8937		24.1599			9.30811	9.30811	9.30811	46.7112	41.8937	38.1756
Icacos	22-92	%	8.90449	36.9908	21.2298	29.1829	30.4416	30.8115	31.2986	11.3181	30.4416	22.1558		28.198			30.4416	30.4416	30.4416	20.9308	22.1558	23.1012
Icacos	> 92	%	1.00187	17.5394	13.4298	62.463	60.2503	59.208	20.0698	4.16676	60.2503	35.9505		47.6421			60.2503	60.2503	60.2503	32.3579	35.9505	38.7232
Mameyes	Total**	Yield	464.348	4467.26	2784.3	313.227	17.8544	0.710724	8.36493	13.3911	3.92797	-17.3191	1.76253	39.6105	2.13444	0.825758	3.03525	3.92797	4.8207	-16.4263	-17.3191	-18.2118
Mameyes	< 22	Yield	418.348	2031.26	1887.83	46.8904	2.88366	0.127623	4.45579	11.221	0.634406	-11.8554	0.284666	18.5605	0.647172	0.439861	0.490223	0.634406	0.778589	-11.7113	-11.8554	-11.9996
Mameyes	22-92	Yield	41.3478	1652.47	535.036	98.6717	5.74749	0.229824	2.23623	1.47668	1.26445	-2.74113	0.567373	9.46039	2.57017	0.220753	0.977073	1.26445	1.55182	-2.45376	-2.74113	-3.02851
Mameyes	> 92	Yield	4.65217	783.53	361.433	167.665	9.22328	0.353277	1.67291	0.693372	2.02912	-2.72249	0.910491	11.5896	5.5133	0.165144	1.56796	2.02912	2.49028	-2.26133	-2.72249	-3.18366
Mameyes	< 22	%	90.0936	45.4698	67.8027	14.9701	16.151	17.9567	53.2675	83.7948	16.151	68.4531		46.8576			16.151	16.151	16.151	71.2956	68.4531	65.8893
Mameyes	22-92	%	8.90449	36.9908	19.2161	31.5017	32.1908	32.3366	26.7333	11.0274	32.1908	15.8272		23.8836			32.1908	32.1908	32.1908	14.9379	15.8272	16.6294
Mameyes	> 92	%	1.00187	17.5394	12.9811	53.5282	51.6582	49.7066	19.9991	5.17786	51.6582	15.7196		29.2589			51.6582	51.6582	51.6582	13.7665	15.7196	17.4813
* USGS rain gage 50075000, Rio Icacos nr. Naguabo, at 616 meters elevation
SS = suspended sediment, POC = particulate organic carbon, DIC = dissolved inorganic carbon
DOC = dissolved organic carbon, PN = particulate nitrogen
NPPexport (%) estimated as (biogenic POC yield / catchment NPP)*100, where NPP is 990 and 1013 tC km-2 yr-1 at Icacos and Mameyes respectively
Biogenic POC burial efficiency was estimated at 22 ± 5% based on deltaic sediment terrestrial organic matter in continental margin sediments from Burdige (2005)
Carbon budget as a potential CO2 sink (negative yields, biospheric POCburial + DIC)
TC = Total river carbon yield (POC + DOC + DIC)
Rainfall driven river exports as a percentage of the annual total were used in Figure 3
NPPexport_DOC (%) estimated as (DOC yield / catchment NPP) * 100
** Total yields provided for comparison with storm contributions, see Table S2 for annual values
