# Supplementary material for: Extreme rainstorms drive exceptional organic carbon export from forested humid-tropical rivers in Puerto Rico
Source: Nat Commun. 2022 Apr 19;13:2058. doi: 10.1038/s41467-022-29618-5 (PMC9018737; doi:10.1038/s41467-022-29618-5)
Supplement: Supplementary file 9 — Supplementary Data 6 [file 41467_2022_29618_MOESM9_ESM.xlsx]

## Sheet: Global est NPP export as POC
Supplementary Data 6, Global river NPPexport (%), displayed in Figure 2b
Petrogenic-carbon	Basin	River	sampling type/ period	Catchment size	Catchment area	SS yield	Petrogenic POC yield	Biogenic POC yield	Petrogenic OC% of total POC	NPP	NPPexport	Reference
				106 km2	(km2)	(t km-2 yr-1)	(tC km-2 yr-1)	(tC km-2 yr-1)	(%)	(tC km-2 yr-1)	(%)
poor	Icacos		1991-2015		3.26	1530.16		65.0017	0	990	6.56583	This study
poor	Mameyes		1991-2015		17.8	310.83		17.704	0	1013	1.74768	This study
poor	Umpqua		WY 2008	0.013	13000	28	0.00530109	1.0947	0.481917	1328.87	0.0823783	Galy et al., 2015
poor			WY 2009	0.013	13000	33	0.00624771	0.993752	0.624771	1328.87	0.0747819	Galy et al., 2015
poor	Gambia		LTA	0.071095	71095	2.0323	0.00158362	0.115416	1.35352	110.777	0.0989365	Galy et al., 2015
poor	Kalix		LTA	0.0213	21300	1.87793	0.00144685	0.0975531	1.46147	703.848	0.0130879	Galy et al., 2015
poor	Loire		LTA	0.117001	117001	12.8204	0.0130099	0.71999	1.77488	1324.55	0.0522892	Galy et al., 2015
poor	St Lawrence		LTA	1.1	1100000	3.63636	0.00308011	0.32292	0.944818	696.38	0.0449968	Galy et al., 2015
poor	Lena		LTA	2.44182	2441816	8.4773	0.00810715	0.481893	1.65452	567.209	0.0815224	Galy et al., 2015
poor	Congo		annual	3.71	3710000	8.84097	0.00971118	0.529372	1.80142	1270.33	0.0416722	Galy et al., 2015
rich	Kosñipata	San Pedro	2010		164.4	3500	16.1	12.6	56.0976	1000	1.26	Clark et al., 2017
rich		Wayqecha	2010		48.5	1270	3.5	5.3	39.7727	1000	0.53	Clark et al., 2017
rich	Eel		LTA	0.008082	8082	1987.13	8.29918	9.02326	47.91	1911.9	0.471953	Galy et al., 2015
rich			LTA	0.008082	8082	1987.13	8.29918	9.02326	47.91	1911.9	0.471953	Galy et al., 2015
rich			WY 2008	0.008082	8082	319		1.3		1911.9	0.0679953	Galy et al., 2015
rich			WY 2009	0.008082	8082	128		0.6		1911.9	0.0313825	Galy et al., 2015
rich	Santa Clara		1998-02-24	0.00421	4210	24045.3	74.6497	151.376	33.0271	760	0.0313825	Galy et al., 2015
rich			LTA	0.00421	4210	1167.46	5.98566	9.07891	39.7333	894.536	1.01493	Galy et al., 2015
rich	Erlenbach		LTA (1983-2011)	4.7e-07	0.47	1648	10.1	14	41.9087	730	1.91781	Galy et al., 2015
rich	Ganges-Brahmaputra	Lower Meghna	2002-2011	1.64	1640000	701.22	0.178811	2.0358	8.07414	631.959	0.362668	Galy et al., 2015
rich	Fraser		2009-2013	0.233	233000	75.1073	0.0901288	0.51073	15	696.548	0.073323	Galy et al., 2015
rich	Amazon	Amazon	2005-2006	6.13312	6133120	194.583	0.11675	1.76894	6.19137	1485.21	0.119103	Galy et al., 2015
rich	Huanghe		LTA (2008-2012)	0.77	770000	143.896	0.0755455	0.47126	13.8158	334.086	0.141059	Galy et al., 2015
rich	Mackenzie		2009-2011	0.4992	499200	254.407	0.741186	3.3	18.3408	656.131	0.151275	Galy et al., 2015
rich	Rhone		June 08 flood	0.099	99000	3686.87	18.8959	10.5991	64.0647	1209.36	0.876419	Galy et al., 2015
rich	Po		April 09 flood	0.072183	72183	1035.65	3.01002	8.97124	25.1227	907.336	0.988745	Galy et al., 2015
rich	Fly		annual	0.0645	64500	1240.31	2.55587	12.5139	16.9602	2016.69	0.620516	Galy et al., 2015
rich	Yangtze		annual	1.808	1808000	249.447	1.14746	1.29712	46.9388	756.792	0.171398	Galy et al., 2015
rich	Mississippi		2003-2004	3.217	3217000	19.055	0.00981929	0.27927	3.39663	631.579	0.0442178	Galy et al., 2015
rich	Yukon	Yukon at Pilot St.	LTA (2001-2005)	0.8314	831400	81.7898	0.196898	0.706398	21.7977	599.472	0.117837	Galy et al., 2015
rich	Irrawaddy		LTA	0.413	413000	786.925	1.44115	7.84457	15.5201	1353.29	0.553502	Galy et al., 2015
rich	Salewin		LTA	0.270933	270933	609.007	1.07507	8.75978	10.9312	831.796	1.01194	Galy et al., 2015
rich	Mekong		LTA	0.7925	792500	189.274	0.28257	3.86013	6.8209	1064.65	0.343759	Galy et al., 2015
rich	Ob		LTA	2.9508	2950800	5.25281	0.00469024	0.13531	3.35017	616.44	0.0198308	Galy et al., 2015
rich	Parana		LTA	2.7222	2722196	32.9697	0.0383099	0.24069	13.7312	999.231	0.0182661	Galy et al., 2015
rich	Yenisei		LTA	2.57937	2579365	1.82215	0.00139782	0.0646022	2.11791	649.322	0.00913375	Galy et al., 2015
rich	Niger		LTA	2.12	2120000	18.7736	0.0201221	0.393878	4.8604	212.308	0.167954	Galy et al., 2015
rich	Orinoco		LTA	0.953598	953598	181.628	0.269555	1.32044	16.9532	1229.92	0.0914787	Galy et al., 2015
rich	Indus		LTA	0.975	975000	255.692	0.39855	1.39545	22.2157	175.07	0.660811	Galy et al., 2015
rich	Orange		LTA	0.945	945000	94.1799	0.12721	0.260811	32.7844	387.786	0.0346107	Galy et al., 2015
rich	Kolyma		LTA	0.6535	653500	15.4552	0.0161097	0.46389	3.35619	428.577	0.100799	Galy et al., 2015
rich	Senegal		LTA	0.353	353000	6.11898	0.00558454	0.0664155	7.75631	78.3421	0.0658188	Galy et al., 2015
rich	Rhine		LTA	0.185	185000	14.8649	0.015408	0.559592	2.67966	1091.36	0.0484438	Galy et al., 2015
rich	Garonne		LTA	0.056	56000	44.2857	0.053683	0.947317	5.36293	1363.38	0.064133	Galy et al., 2015
rich	Indigirka		LTA	0.341855	341855	32.4699	0.0376466	0.432353	8.00992	356.073	0.105279	Galy et al., 2015
rich	Don		LTA	0.423038	423038	11.3465	0.0113143	0.240686	4.4898	591.192	0.036519	Galy et al., 2015
rich	N Dvina		LTA	0.357052	357052	12.0431	0.0121119	0.184888	6.14819	875.325	0.0181487	Galy et al., 2015
rich	Godavari		LTA	0.312575	312575	543.869	0.944633	1.47399	39.0567	312.788	0.364905	Galy et al., 2015
rich	Pearl		2005-2006	0.44	440000	56.8182	0.0713805	1.15589	5.81619	976.107	0.10941	Galy et al., 2015
rich	Taiwan	Linpien	LTA	0.00031	310	1546		2.8		1024.31	0.273355	Galy et al., 2015
rich		Hsk	LTA	0.001539	1539	2837		1.2		1024.31	0.117152	Galy et al., 2015
rich		Laonung	LTA	0.000812	812	3161		4.3		1024.31	0.419795	Galy et al., 2015
rich		Wulu	LTA	0.000639	639	18603		13.8		1024.31	1.34725	Galy et al., 2015
rich		Liwu	LTA	0.000435	435	8460		6.8		1024.31	0.663862	Galy et al., 2015
rich		Heping	LTA	0.000553	553	10434		9.3		1024.31	0.907928	Galy et al., 2015
rich		Chenyoulan	LTA	0.000367	367	18898		19.6		1024.31	1.91348	Galy et al., 2015
rich		Choshui	LTA	0.002906	2906	16800		20.8		1024.31	2.03064	Galy et al., 2015
rich		Hualien	LTA	0.001506	1506	19420		13.8		1024.31	1.34725	Galy et al., 2015
rich		Yenping	LTA	0.000476	476	48702		23.4		1024.31	2.28446	Galy et al., 2015
rich		Peinan	LTA	0.001584	1584	49882		74.4		1024.31	7.26343	Galy et al., 2015
LTA = long-term average
Petrogenic-carbon-rich NPPexport (%) data used in Figure 2b
See petrogenic-carbon-poor interannual data in Supplementary Data 4, which was used in Figure 2b
